# Supplementary material for: Genome-wide association study and candidate gene identification for agronomic traits in 182 upward-growing fruits of C. frutescens and C. annuum
Source: Sci Rep. 2024 Jun 26;14:14691. doi: 10.1038/s41598-024-65332-6 (PMC11208541; doi:10.1038/s41598-024-65332-6)
Supplement: Supplementary file 2 — Supplementary Information 2. [file 41598_2024_65332_MOESM2_ESM.xlsx]

## Sheet: Supplementary table 5
Supplementary table 5 Sequencing quality and comparison results statistics. of 182 pepper accessions.
SampleID	Clean Reads	Clean Bases	GC(%)	N(%)	Q20(%)	CycleQ20(%)	Q30(%)	Mapped Reads	Mapped(%)	Properly_mapped(%)	Ave_depth	Cov_ratio_1X(%)	Cov_ratio_5X(%)	Cov_ratio_10X(%)
BD1	103399477	30898320490	34.42	0	97.91	100	93.94	206798954	98.9	68.07	10	86.74	72.82	44.12
BD2	98485341	29465021952	34.41	0	97.48	100	93.12	196970682	98.46	60.08	9	85.54	68.82	40.7
BD3	103383771	30927589502	34.64	0	98.41	100	94.86	206767542	98.7	84.12	10	85.87	72.02	44.43
BD4	99600019	29801854748	35.04	0	98.13	100	94.25	199200038	98.78	83.59	9	86.17	72.12	42.32
BD5	100908285	30193713266	34.45	0.01	98.03	100	93.9	201816570	98.68	81.06	9	86.17	71.42	42.98
BH5	108969395	32590835386	34.99	0	98.31	100	94.82	217938790	98.78	84.11	10	86.15	73.01	46.04
BS-1	99208530	29683989932	34.76	0	98.06	100	94.04	225284952	98.82	83.72	11	86.69	75.57	49.89
BS-10	130361978	39005056830	34.87	0	98.2	100	94.38	198417060	98.88	83.69	9	86.26	72.52	42.86
BS-11	101693323	30425298202	34.7	0	98.1	100	94.16	260723956	98.83	83.47	12	86.92	78.41	57.9
BS-12	106421488	31840929018	34.8	0	97.69	100	93.23	203386646	98.87	83.49	9	86.34	73.13	44.23
BS-13	109078513	32636273708	34.56	0	97.97	100	93.84	212842976	98.79	83.08	10	87.03	76.18	47.77
BS-14	132046393	39406264466	34.78	0	98.2	100	94.58	218157026	98.83	81.04	10	86.57	74.78	48.07
BS-15	104004607	31122098138	34.45	0	98.01	100	93.93	264092786	98.92	72.13	12	87.11	77.68	57.03
BS-16	98548495	29480262022	34.57	0	98.04	100	94.04	208009214	98.8	83.98	10	86.29	73.27	45.43
BS-17	103345918	30920114884	34.48	0	98.06	100	94.08	197096990	98.84	81.97	9	86.15	71.81	41.98
BS-18	118477474	35455920418	34.88	0	98.13	100	94.2	206691836	98.83	78.39	10	86.44	73.6	45.22
BS-19	114274236	34196193154	34.57	0	98.05	100	94.03	236954948	98.82	83.79	11	86.82	77.19	53.54
BS-20	115180503	34468232696	34.91	0	98.11	100	94.2	228548472	98.82	83.44	11	86.55	75.57	50.52
BS-3	102434785	30649501902	34.79	0	98.1	100	94.14	230361006	98.79	83.06	11	86.51	75.6	51.06
BS-4	117863353	35183627484	35.13	0	98.08	100	94.32	204869570	98.83	83.82	10	86.35	73.24	44.33
BS-5	98011651	29323456056	34.74	0	98.2	100	94.45	235726706	98.77	82.6	11	86.57	75.72	51.41
BS-6	102302630	30609355664	34.62	0	97.27	100	92.35	196023302	98.83	82.27	9	86.13	71.57	41.52
BS-7	107605195	32198502042	34.64	0	98.07	100	94.11	204605260	98.72	80.93	9	87.04	75.52	45.44
BS-8	114950120	34377534916	34.95	0	98.28	100	94.56	215210390	98.73	81.38	10	86.45	74.35	47.42
BS-9	100973618	30183008360	34.56	0	98.03	100	94.17	229900240	98.92	84.25	11	86.74	76.45	51.54
BS	112642476	33705492520	34.78	0	97.98	100	93.86	201947236	98.74	81.59	9	85.97	71.42	42.76
BT-1-1	94214903	28186153998	34.84	0	97.5	100	92.85	197325278	98.77	81.85	9	86.83	73.87	42.28
BT-1-2	108303354	32398961394	34.77	0	97.5	100	92.85	188429806	98.76	82.6	9	86.76	73.19	39.75
BT-1-3	116794650	34917192472	34.75	0	98.2	100	94.36	216606708	98.78	83.22	10	87.11	76.7	48.77
BT-1	98662639	29486390616	34.84	0	97.27	100	92.39	233589300	98.89	83.71	11	86.7	76.3	51.86
CH1	109958776	32877738698	35.04	0	98.29	100	94.59	219917552	99.43	91.49	11	96.96	84.53	51.94
CH10	111789605	33452984668	34.67	0	98.14	100	94.22	223579210	99.43	88.31	11	97.06	85.61	53.6
CH11	92080543	27557640546	34.96	0	97.97	100	93.86	184161086	99.42	89.47	9	96.55	79.62	40.19
CH12	96073751	28741769734	34.86	0	97.99	100	93.89	192147502	99.42	90.38	9	96.59	81.25	42.83
CH15-1	99773874	29857447006	34.78	0	98.2	100	94.38	199547748	99.45	90.37	10	96.71	81.56	45.41
CH15-11	106313310	31813492464	34.91	0	98.18	100	94.35	212626620	99.44	90.33	10	96.69	83.46	49.79
CH15-12	111149996	33260159170	34.81	0	98.19	100	94.32	222299992	99.48	90.58	11	96.63	84.75	52.96
CH15-21	104929760	31401573878	34.91	0	98.06	100	94.04	209859520	99.41	90.33	10	96.69	83.56	49.44
CH15-22	98350297	29431432690	34.84	0	98.17	100	94.28	196700594	99.4	90.95	9	96.63	81.49	44.82
CH15-24	97833969	29274353996	34.8	0	98.18	100	94.32	195667938	99.46	90.44	9	96.46	81.36	44.57
CH15-3	99140299	29667325778	34.73	0	98.02	100	93.89	198280598	99.46	90.02	9	96.63	81.54	45.19
CH15-35	115851816	34666583468	34.73	0	98.13	100	94.22	231703632	99.47	88.2	11	96.76	86.31	55.92
CH15-4	99667101	29824200682	34.56	0	98.03	100	93.97	199334202	99.39	86.83	9	96.29	81.37	45.57
CH15-5	112671569	33712095190	34.9	0	98.21	100	94.38	225343138	99.45	89.76	11	96.83	84.8	53.08
CH15-7	112241047	33585500032	34.97	0	98.22	100	94.4	224482094	99.5	90.72	11	96.75	85.09	53.17
CH16-2	113306444	33735599136	34.46	0	98.6	100	95.46	226612888	99.38	80.38	11	96.25	81.81	50.73
CH16-20	94730530	28347729834	34.7	0	98.21	100	94.41	189461060	99.4	88.37	9	96.11	79.45	42.11
CH16-21	96196856	28787081070	34.66	0	97.63	100	93.1	192393712	99.38	83.41	9	96.46	81.13	43.63
CH16-28	101156900	30251030680	35.1	0	97.84	100	93.59	202313800	99.46	92.23	10	96.96	86.38	47.81
CH16-29	103710043	31024590352	34.78	0	98.15	100	94.27	207420086	99.49	90.09	10	96.65	83.26	48.26
CH16-32	101397653	30340147424	34.73	0	98.19	100	94.36	202795306	99.45	88.91	10	96.47	82.32	46.74
CH16-33	99288791	29710387306	34.88	0	98.15	100	94.25	198577582	99.44	90.52	9	96.4	80.92	44.98
CH16-41	99351010	29725382986	34.34	0	97.94	100	93.8	198702020	99.4	79.55	9	96.43	80.85	45.24
CH16-76	99509942	29780058814	34.67	0	98.1	100	94.1	199019884	99.47	90.52	9	96.43	80.93	45.06
CH17-10	99516389	29781159558	35.06	0	98.21	100	94.43	199032778	99.44	90.61	9	96.67	81.76	45.45
CH17-17	118737719	35524602170	34.85	0	98.27	100	94.54	237475438	99.48	91.2	11	96.99	87.24	58.09
CH17-2	98640523	29515271202	34.78	0	97.62	100	93.07	197281046	99.35	90.79	9	96.5	81.65	44.87
CH17-24	103845082	31069405018	35	0	98.13	100	94.22	207690164	99.07	90.89	10	96.64	82.93	48.18
CH17-32	99853312	29881328060	35	0	97.94	100	93.75	199706624	99.38	90.9	10	96.68	81.9	45.82
CH17-5	102758121	30748562322	34.6	0	98.23	100	94.44	205516242	99.48	89.42	10	96.73	82.8	47.77
CH17-52	104147183	31163438726	35.04	0	98.18	100	94.29	208294366	99.36	91.54	10	96.64	83.52	48.91
CH17-54	110875951	33170328796	34.61	0	97.92	100	93.79	221751902	99.43	89.8	11	96.97	85.38	53.63
CH17-66	93002909	27826991776	34.89	0	98.1	100	94.16	186005818	99.36	90.5	9	95.97	78.76	40.73
CH18	98838558	29578576984	34.78	0	98.07	100	94.08	197677116	99.41	90.18	9	96.63	81.99	45.12
CH19	93899948	28097267354	34.77	0	97.83	100	93.49	187799896	99.43	90.69	9	96.95	80.2	41.33
CH2-1	101820819	30468661696	35.11	0	97.64	100	93.12	196814458	99.47	90.15	9	96.71	81.55	44.8
CH2-11	110881049	33173154428	34.96	0	97.93	100	93.81	203641638	99.44	91.67	10	97.12	86.4	47.69
CH2-13	98062403	29341876588	34.61	0	97.91	100	93.76	221762098	99.43	91.55	11	97.09	85.81	53.34
CH2-14	99172502	29679654654	34.87	0	96.93	100	91.62	196124806	99.43	89.49	9	96.49	80.89	44.32
CH2-15	94367867	28236587688	34.91	0	98	100	93.97	198345004	99.39	92.12	9	96.48	81.57	45.12
CH2-17	99694522	29832978190	35.04	0	97.98	100	93.95	188735734	99.41	90.73	9	96.2	79.46	41.58
CH2-7	100505764	30074973528	34.95	0	98.1	100	94.16	199389044	99.37	91.67	9	96.63	81.58	45.02
CH2-9	102054758	30531599966	35.08	0	98.19	100	94.35	201011528	99.35	90.28	10	96.52	81.7	45.52
CH2	98407229	29445512388	34.54	0	98.01	100	93.95	204109516	99.49	91.81	10	96.63	82.5	46.79
CH20	95028167	28439277168	34.85	0	97.96	100	93.84	190056334	99.4	89.31	9	96.83	80.99	42.18
CH21	92558009	27687936988	34.86	0	98.26	100	94.59	185116018	99.5	90.67	9	96.64	79.86	40.1
CH23	103706224	31033822020	34.78	0	97.95	100	93.77	207412448	99.53	92.12	10	96.82	84.05	48.93
CH25-1	104416221	31243297062	34.97	0	97.8	100	93.49	208832442	99.42	91.92	10	96.64	83.85	49.19
CH25-10	104870970	31384259976	34.86	0	97.94	100	93.83	209741940	99.44	92.06	10	96.52	83.47	49.59
CH25-2	95011617	28420942910	34.42	0	97.81	100	93.54	190023234	99.45	86.5	9	96.35	80.05	42.2
CH25-3	92643461	27724046140	35.18	0	98.22	100	94.43	185286922	99.46	90.3	9	96.25	78.41	39.63
CH25-4	99860258	29882600932	34.69	0	97.88	100	93.71	199720516	99.45	90.69	10	96.53	82.73	46.95
CH25-6	102818087	30765897980	34.77	0	97.83	100	93.55	205636174	99.46	90.68	10	96.58	83.13	47.9
CH25-7	98300757	29412001300	34.42	0	97.62	100	93.07	196601514	99.47	87.45	9	96.43	81.12	44.78
CH25-8	105642152	31610456728	34.71	0	97.86	100	93.67	211284304	99.47	90.5	10	96.68	84.32	50.09
CH26	100892179	30173796478	34.82	0	98.25	100	94.5	201784358	99.43	91.12	10	96.56	82.71	46.31
CH28-10	102416463	30642354280	34.85	0	97.86	100	93.62	216707394	99.44	87.23	10	96.7	85.07	51.58
CH28-3	101503043	30368982608	34.78	0	97.7	100	93.26	204832926	99.48	91.32	10	96.32	82.08	47.25
CH28-6	99020588	29632078326	34.91	0	97.94	100	93.86	203006086	99.39	90.96	10	96.3	81.83	46.85
CH28	108353697	32409626608	34.46	0	98.06	100	94.12	198041176	99.45	91.37	9	96.54	81.61	45.24
CH29	95783234	28597942742	35.22	0	98.6	100	95.5	191566468	99.34	89.86	9	95.25	75.78	40.96
CH3	97511027	29178940362	35.04	0	98.13	100	94.22	195022054	99.44	90.54	9	96.94	81.5	43.37
CH30	98678680	29529876820	34.85	0	97.77	100	93.46	197357360	99.42	90.11	9	96.34	81.6	44.98
CH31	95586183	28603593920	34.76	0	98.21	100	94.39	191172366	99.36	90.31	9	96.35	80.7	42.9
CH32	103260911	30901678664	34.9	0	98.01	100	93.93	206521822	99.45	90.77	10	96.77	83.9	47.98
CH33	93977395	28116394442	34.75	0	97.64	100	93.1	187954790	99.4	89.08	9	97.21	83.85	41.57
CH34	96124380	28762302208	35.36	0	97.81	100	93.56	192248760	96.94	72.63	8	78.35	60.46	33.07
CH35	115623373	34595416302	34.51	0	98.16	100	94.25	231246746	99.34	90.03	11	96.9	85.78	55.59
CH36	105432057	31540964306	34.93	0	97.41	100	92.62	210864114	99.34	91.03	10	97	86.76	50.17
CH38	99526529	29784412660	34.84	0	97.79	100	93.47	199053058	99.43	91.76	9	97.6	82.57	46.07
CH39	97991117	29319149066	34.93	0	97.87	100	93.71	195982234	99.44	92.24	9	97.3	80.83	43.49
CH4	102231384	30593535852	35.13	0	98.18	100	94.34	204462768	99.38	91.65	10	97.13	83.44	47.23
CH5	99261482	29704827574	34.88	0	98.01	100	93.92	198522964	99.41	90.28	9	96.64	81.96	45.04
CH6	98339936	29426441382	34.59	0	98.17	100	94.29	196679872	99.51	89.52	9	97.63	81.43	44.25
CH7	100052948	29942483190	35.07	0	98.13	100	94.25	200105896	99.35	90.42	10	96.52	81.6	44.97
CT2	110189422	32945515888	34.9	0	97.9	100	93.81	220378844	98.88	83.77	10	86.39	74.56	48.21
DL10	92648547	27722373938	34.63	0	98.01	100	93.93	185297094	98.8	82.92	9	85.99	70.11	38.77
DL11	98529375	29473312542	34.69	0	97.89	100	93.72	197058750	98.87	84.1	9	86.05	71.65	42.36
DL13	105079817	31440293714	34.99	0	98.13	100	94.25	210159634	98.83	83.75	10	86.28	73.32	45.55
DL16	93988513	28117648516	34.78	0	97.96	100	93.96	187977026	98.85	83.8	9	85.91	70.35	39.64
DL2	100828099	30165103550	34.39	0	97.74	100	93.39	201656198	98.79	79.38	9	86.17	72.24	43.73
DL3	93376234	27928174466	34.28	0	97.59	100	93.2	186752468	98.74	69.18	9	85.83	69.12	38.92
DL4	96463619	28859001392	34.72	0	97.68	100	93.27	192927238	98.81	83.33	9	85.93	70.68	40.73
DL6	104543588	31275568654	34.51	0	97.88	100	93.72	209087176	98.77	83.49	10	86.21	73.1	45.77
DL7	105165209	31461611612	34.84	0	98.03	100	94.15	210330418	98.72	83.33	10	86.73	72.7	45.02
DL8	112907801	33736996726	34.35	0	98.31	100	94.83	225815602	98.74	80.23	11	86.48	74.79	49.59
FM-1	96314915	28814045018	34.86	0.01	98.07	100	94.22	192629830	98.71	83.23	9	85.32	69.27	40.25
FM-2	99790294	29856482476	34.71	0	98.31	100	94.55	199580588	98.75	83.57	9	85.66	70.87	42.43
FM-3	106868129	31971909430	34.86	0	97.86	100	93.73	213736258	98.66	83.67	10	85.64	72.05	45.9
FX1	95863554	28685535944	34.74	0	98.23	100	94.45	191727108	98.86	83.45	9	85.94	71.32	40.98
HX2	96865288	28979165158	34.35	0	97.48	100	92.81	193730576	98.78	80.18	9	86.86	73.93	42.03
HX3	102391782	30632369022	34.47	0	97.54	100	92.95	204783564	98.79	81.25	10	87.03	75.55	45.65
HZ-1-4	99535104	29638209176	34.66	0	98.39	100	94.91	199070208	98.93	77.13	9	84.84	67.82	39.97
JL-2	97270065	29103133154	34.61	0	97.73	100	93.37	194540130	98.74	82.95	9	86.05	71.41	41.91
JL-3	97126393	29054617160	34.69	0	97.7	100	93.35	194252786	98.76	83.12	9	86.05	71.17	41.24
LN10	99069602	29641035880	34.44	0	97.39	100	92.6	198139204	98.62	80.36	9	86.89	74.46	43.15
LN12	105433519	31520569560	34.92	0	98.15	100	94.4	210867038	98.7	81.67	10	86.2	72.97	45.24
LN18	101021962	30228635724	34.73	0	97.96	100	93.86	202043924	98.81	82.29	9	86.23	72.67	43.77
LN19	99630620	29808713300	34.81	0	97.86	100	93.66	199261240	98.82	82.94	9	86.89	74.62	43.44
LN20	121091401	36215966972	34.47	0	97.59	100	93.12	242182802	98.72	80.27	11	87.34	78.71	55.61
LN5	99920342	29886577754	34.83	0	97.92	100	93.75	199840684	98.84	84.02	9	86.86	74.53	43.56
LN7	96628873	28913112008	35.01	0	98.13	100	94.25	193257746	98.77	84.16	9	85.99	70.95	40.48
LN8	93168102	27874786326	34.75	0	97.75	100	93.4	186336204	98.82	83.53	9	86.72	73.04	39.21
LP1	99392046	29739794354	34.68	0	97.78	100	93.41	198784092	98.82	82.91	9	86.73	73.63	42.84
LP7	100834713	30171874380	34.27	0	98	100	93.98	201669426	98.76	66.61	9	86.3	72.27	43.31
LP8	104729644	31340601660	34.76	0	97.87	100	93.64	209459288	98.83	82.96	10	86.56	74.45	46.39
MM103	105912351	31690915178	34.68	0	98.07	100	94.08	211824702	98.79	82.47	10	87.08	74.4	46.56
MM106	102254148	30589376270	34.75	0	98.25	100	94.53	204508296	98.89	84.05	10	86.25	73.58	45.04
MM107	115477238	34540169880	34.7	0	98.31	100	94.65	230954476	98.9	83.09	11	86.6	75.93	50.99
MM108	93466308	27962579386	34.71	0	98.12	100	94.24	186932616	98.82	82.98	9	86.08	71.02	39.47
MM110	110147074	32960767414	34.59	0	98.21	100	94.44	220294148	98.83	81.64	10	86.39	75.05	49.05
MM115	97047845	29009839054	34.96	0	98.14	100	94.31	194095690	98.91	84.25	9	86.03	71.52	41.27
MM122	92370186	27565188730	34.98	0	98.15	100	94.5	184740372	98.81	82.16	8	85.47	68.67	37.94
MM125	128294084	38385195192	34.63	0	97.61	100	93.03	256588168	98.79	84.11	12	87.38	79.76	59.39
NH-2	94371469	28239917328	34.8	0	97.92	100	93.72	188742938	98.61	83.08	9	85.94	70.36	39.45
NH-3	95279814	28507977060	34.7	0	97.84	100	93.62	190559628	98.51	69.63	9	86.2	71.24	40.26
NL-1-4	107902517	32280372452	34.01	0	97.9	100	93.74	229088706	98.87	83.96	11	86.68	76.02	51.12
NL-1	114544353	34268571068	34.66	0	97.94	100	93.74	215805034	98.76	78.87	10	86.41	73.78	46.97
PZ-2	109010373	32617095688	35.34	0	97.92	100	93.84	218020746	96.85	81.15	10	86.42	74.13	47.15
PZ2-1	97136913	29060798820	34.68	0	98.06	100	94.2	194273826	98.74	83.32	9	85.76	70.51	41.3
PZ2-2	105912145	31682481112	34.62	0	98.09	100	94.29	211824290	98.75	83.12	10	85.95	72.37	45.64
PZ2-3	93205239	27883584442	34.63	0	98.16	100	94.44	186410478	98.61	82.68	9	85.46	68.67	38.26
PZ2-4	98345719	29419776256	34.66	0	97.68	100	93.36	196691438	98.68	83.45	9	85.86	70.86	41.8
PZ3	102159485	30562864076	34.77	0	97.96	100	93.93	204318970	98.86	84.53	10	86.03	72.15	43.85
PZ4	99651548	29811943338	34.61	0	98.3	100	94.78	199303096	98.8	83.58	9	85.98	71.65	42.76
SM1	93999498	28121668520	34.75	0	97.65	100	93.14	187998996	98.82	82.8	9	86.63	73.25	39.97
SM2	98136074	29362263954	34.7	0	97.77	100	93.41	196272148	98.74	82.03	9	86.06	71.78	41.75
SN1	93957827	28111685442	34.85	0	97.71	100	93.32	187915654	98.83	83.38	9	86.59	72.91	39.23
WL-1-4	102131348	30528596780	34.95	0	98.33	100	94.95	204262696	98.76	82.45	9	85.91	72	43.55
XS7-2	103598676	30990180100	34.4	0.01	98.24	100	94.46	207197352	98.71	75.82	10	85.99	72.44	44.88
XS7-4	95823292	28670106176	34.48	0	98.27	100	94.53	191646584	98.7	77.51	9	85.41	69.6	40.51
XS7-5	107238215	32074084308	34.38	0	97.99	100	94.13	214476430	98.71	77.26	10	86	72.63	45.87
XS7-6	93726756	28036312320	34.43	0	97.89	100	93.72	187453512	98.76	80.53	9	85.87	70.15	39.35
XS7-7	103013763	30822731308	34.72	0	97.71	100	93.31	206027526	98.76	83.19	10	86.92	75.74	46.21
XS7-9	95841360	28675158962	34.68	0	98.41	100	94.81	191682720	98.77	83.4	9	85.26	69.27	40.36
YB-1	99875212	29874604792	34.7	0	97.55	100	93.01	199750424	98.76	80.62	9	86.88	74.26	43.14
YB-2	105856099	31672985866	34.83	0	98	100	93.95	211712198	98.79	82.66	10	86.42	74.09	46.46
YB-3	94709308	28334107680	34.83	0	98.09	100	94.13	189418616	98.84	83.17	9	86.06	70.68	39.59
YB-4	101075020	30242161854	34.83	0	98.08	100	94.13	202150040	98.76	83.24	9	86.27	72.69	43.54
YB-5	98223838	29388665962	34.77	0	97.75	100	93.4	196447676	98.82	83.45	9	86.85	74.3	42.4
YB-6-1	98130804	29364098562	34.67	0	97.95	100	93.82	236434010	98.78	82.25	11	87.25	78.13	53.87
YB-6-3	101239576	30294771866	34.72	0	97.89	100	93.64	196261608	98.77	82.11	9	86.27	72.04	41.94
YB-6-4	98357202	29430331602	34.8	0	97.47	100	92.74	202479152	98.72	82.49	9	86.22	72.34	43.53
YB-6	118217005	35364314834	34.68	0	97.67	100	93.23	196714404	98.8	84.2	9	86.83	74.13	42.28
YB-7-3	105975862	31334876900	35.01	0	98.56	100	95.35	202146606	98.8	83.58	9	86.81	74.17	43.56
YB-7-4	108550869	32479819608	34.68	0	98.04	100	94.01	211951724	99.15	82.63	10	85.32	69.95	43.3
YB-7	101073303	30235017088	34.74	0	97.6	100	93.04	217101738	98.83	82.42	10	86.5	74.73	47.98
ZY5-15	109472219	32758334012	34.67	0	98.17	100	94.32	194058076	98.66	49.03	9	85.56	67.39	38.98
ZY5-16	102334658	30616320178	34.62	0	98.22	100	94.43	218944438	98.82	82.15	10	86.43	74.83	48.62
ZY5-8	99988468	29918731326	34.78	0	96.14	100	90.19	204669316	98.84	82.09	10	86.27	73.19	44.79
ZY5-9	98347608	29428219784	34.53	0	98.05	100	94.03	199976936	98.54	82.6	9	86.42	72.6	43.17
ZY5	97029038	29007216490	34.97	0	97.71	100	93.75	196695216	98.72	81.02	9	86.15	71.88	42.42
AVERAGE	1.02468e+08	3.06512e+10	34.7548	0.000164835	97.9701	100	93.9027	2.04936e+08	99.0228	84.8068	9.62088	90.4748	76.7878	45.3619
