# Supplementary material for: Genome-wide association study and candidate gene identification for agronomic traits in 182 upward-growing fruits of C. frutescens and C. annuum
Source: Sci Rep. 2024 Jun 26;14:14691. doi: 10.1038/s41598-024-65332-6 (PMC11208541; doi:10.1038/s41598-024-65332-6)
Supplement: Supplementary file 3 — Supplementary Information 3. [file 41598_2024_65332_MOESM3_ESM.xlsx]

## Sheet: Supplementary table 6 Sample cl
Supplementary table 6 Sample clustering information at each value of k and admixture cross-validation error rate for each value of k.
SampleID	Q1	Q2	Q3	Q4	Q5	Q6	Q7	Q8	Q9	Q10
BD1	1e-05	1e-05	1e-05	1e-05	1e-05	1e-05	1e-05	1e-05	1e-05	0.99991
BD2	1e-05	1e-05	1e-05	1e-05	1e-05	1e-05	1e-05	1e-05	1e-05	0.99991
BD3	1e-05	1e-05	1e-05	1e-05	0.102878	1e-05	0.231746	1e-05	1e-05	0.665306
BD4	1e-05	1e-05	1e-05	1e-05	0.102366	1e-05	0.231049	1e-05	1e-05	0.666515
BD5	1e-05	1e-05	1e-05	1e-05	0.034948	1e-05	0.089867	1e-05	1e-05	0.875114
BH5	1e-05	1e-05	1e-05	0.651226	1e-05	0.057528	0.291176	1e-05	1e-05	1e-05
BS-1	1e-05	1e-05	1e-05	2e-05	0.9999	1e-05	1e-05	1e-05	1e-05	1e-05
BS-10	1e-05	1e-05	1e-05	1e-05	0.99991	1e-05	1e-05	1e-05	1e-05	1e-05
BS-11	1e-05	1e-05	1e-05	1e-05	0.999903	1e-05	1.7e-05	1e-05	1e-05	1e-05
BS-12	1e-05	1e-05	1e-05	1.3e-05	0.999907	1e-05	1e-05	1e-05	1e-05	1e-05
BS-13	1e-05	1e-05	1e-05	1e-05	0.999907	1e-05	1.3e-05	1e-05	1e-05	1e-05
BS-14	1e-05	1e-05	1e-05	2e-05	0.9999	1e-05	1e-05	1e-05	1e-05	1e-05
BS-15	1e-05	1e-05	1e-05	1e-05	0.99991	1e-05	1e-05	1e-05	1e-05	1e-05
BS-16	1e-05	1e-05	1e-05	1e-05	0.99991	1e-05	1e-05	1e-05	1e-05	1e-05
BS-17	1e-05	1e-05	1e-05	1e-05	0.99991	1e-05	1e-05	1e-05	1e-05	1e-05
BS-18	1e-05	1e-05	1e-05	1.3e-05	0.999907	1e-05	1e-05	1e-05	1e-05	1e-05
BS-19	1e-05	1e-05	1e-05	1e-05	0.99991	1e-05	1e-05	1e-05	1e-05	1e-05
BS-20	1e-05	1e-05	1e-05	1e-05	0.99991	1e-05	1e-05	1e-05	1e-05	1e-05
BS-3	1e-05	1e-05	1e-05	1.1e-05	0.999909	1e-05	1e-05	1e-05	1e-05	1e-05
BS-4	1e-05	1e-05	1e-05	1.7e-05	0.999903	1e-05	1e-05	1e-05	1e-05	1e-05
BS-5	1e-05	1e-05	1e-05	1e-05	0.99991	1e-05	1e-05	1e-05	1e-05	1e-05
BS-6	1e-05	1e-05	1e-05	1e-05	0.99991	1e-05	1e-05	1e-05	1e-05	1e-05
BS-7	1e-05	1e-05	1e-05	1.4e-05	0.999906	1e-05	1e-05	1e-05	1e-05	1e-05
BS-8	1e-05	1e-05	1e-05	1e-05	0.99991	1e-05	1e-05	1e-05	1e-05	1e-05
BS-9	1e-05	1e-05	1e-05	1.6e-05	0.999904	1e-05	1e-05	1e-05	1e-05	1e-05
BS	1e-05	1e-05	1e-05	1e-05	0.999908	1.2e-05	1e-05	1e-05	1e-05	1e-05
BT-1-1	1e-05	1e-05	1e-05	1e-05	1e-05	1e-05	0.99991	1e-05	1e-05	1e-05
BT-1-2	1e-05	1e-05	1e-05	1e-05	1e-05	1e-05	0.99991	1e-05	1e-05	1e-05
BT-1-3	1e-05	1e-05	1e-05	1e-05	1e-05	1e-05	0.99991	1e-05	1e-05	1e-05
BT-1	1e-05	1e-05	1e-05	1e-05	1e-05	1e-05	0.99991	1e-05	1e-05	1e-05
CH1	1e-05	0.308258	0.504861	1e-05	1e-05	1e-05	1e-05	0.18681	1e-05	1e-05
CH10	1e-05	0.347223	1e-05	1e-05	1e-05	1e-05	1e-05	0.641499	0.011208	1e-05
CH11	1e-05	0.999902	1.8e-05	1e-05	1e-05	1e-05	1e-05	1e-05	1e-05	1e-05
CH12	1e-05	1e-05	1e-05	1e-05	1e-05	1e-05	1e-05	0.99991	1e-05	1e-05
CH15-1	1e-05	0.294438	0.386411	1e-05	1e-05	1e-05	1e-05	0.31908	1e-05	1e-05
CH15-11	1e-05	0.315306	0.527786	1e-05	1e-05	1e-05	1e-05	0.156838	1e-05	1e-05
CH15-12	1e-05	0.337533	0.291304	1e-05	1e-05	1e-05	1e-05	0.371093	1e-05	1e-05
CH15-21	1e-05	0.397499	0.264281	1e-05	1e-05	1e-05	1e-05	0.33815	1e-05	1e-05
CH15-22	1e-05	0.148745	0.468404	1e-05	1e-05	1e-05	1e-05	0.38278	1e-05	1e-05
CH15-24	1e-05	0.10387	0.468605	1e-05	1e-05	1e-05	1e-05	0.427455	1e-05	1e-05
CH15-3	1e-05	0.146232	0.521052	1e-05	1e-05	1e-05	1e-05	0.332646	1e-05	1e-05
CH15-35	1e-05	0.125639	0.495428	1e-05	1e-05	1e-05	1e-05	0.378863	1e-05	1e-05
CH15-4	1e-05	0.474056	0.226711	1e-05	1e-05	1e-05	1e-05	0.299164	1e-05	1e-05
CH15-5	1e-05	0.207118	0.448444	1e-05	1e-05	1e-05	1e-05	0.344368	1e-05	1e-05
CH15-7	1e-05	0.357621	0.212663	1e-05	1e-05	1e-05	1e-05	0.429646	1e-05	1e-05
CH16-2	1e-05	0.99991	1e-05	1e-05	1e-05	1e-05	1e-05	1e-05	1e-05	1e-05
CH16-20	1e-05	0.99991	1e-05	1e-05	1e-05	1e-05	1e-05	1e-05	1e-05	1e-05
CH16-21	1e-05	0.99991	1e-05	1e-05	1e-05	1e-05	1e-05	1e-05	1e-05	1e-05
CH16-28	1e-05	0.99991	1e-05	1e-05	1e-05	1e-05	1e-05	1e-05	1e-05	1e-05
CH16-29	1e-05	0.897297	0.102618	1e-05	1.3e-05	1e-05	1e-05	1e-05	1.2e-05	1e-05
CH16-32	1e-05	0.99991	1e-05	1e-05	1e-05	1e-05	1e-05	1e-05	1e-05	1e-05
CH16-33	1e-05	0.99991	1e-05	1e-05	1e-05	1e-05	1e-05	1e-05	1e-05	1e-05
CH16-41	1e-05	0.382362	0.089918	1e-05	1e-05	1e-05	1e-05	0.514161	0.013499	1e-05
CH16-76	1e-05	0.999906	1.4e-05	1e-05	1e-05	1e-05	1e-05	1e-05	1e-05	1e-05
CH17-10	1e-05	0.771983	0.227937	1e-05	1e-05	1e-05	1e-05	1e-05	1e-05	1e-05
CH17-17	1e-05	0.821385	0.178535	1e-05	1e-05	1e-05	1e-05	1e-05	1e-05	1e-05
CH17-2	1e-05	0.999904	1.5e-05	1e-05	1e-05	1e-05	1e-05	1e-05	1e-05	1e-05
CH17-24	1e-05	0.98199	0.01793	1e-05	1e-05	1e-05	1e-05	1e-05	1e-05	1e-05
CH17-32	1e-05	0.751732	0.248188	1e-05	1e-05	1e-05	1e-05	1e-05	1e-05	1e-05
CH17-5	1e-05	0.85545	0.144469	1e-05	1e-05	1e-05	1e-05	1e-05	1e-05	1e-05
CH17-52	1e-05	0.99991	1e-05	1e-05	1e-05	1e-05	1e-05	1e-05	1e-05	1e-05
CH17-54	1e-05	0.99991	1e-05	1e-05	1e-05	1e-05	1e-05	1e-05	1e-05	1e-05
CH17-66	1e-05	0.999908	1e-05	1e-05	1e-05	1e-05	1e-05	1.2e-05	1e-05	1e-05
CH18	1e-05	1e-05	1e-05	1e-05	1e-05	1e-05	1e-05	0.99991	1e-05	1e-05
CH19	0.024323	0.301114	0.442161	1e-05	1e-05	1e-05	1e-05	0.228268	0.004084	1e-05
CH2-1	1e-05	1e-05	0.99991	1e-05	1e-05	1e-05	1e-05	1e-05	1e-05	1e-05
CH2-11	1e-05	1e-05	0.99991	1e-05	1e-05	1e-05	1e-05	1e-05	1e-05	1e-05
CH2-13	1e-05	1e-05	0.99991	1e-05	1e-05	1e-05	1e-05	1e-05	1e-05	1e-05
CH2-14	1e-05	1.6e-05	0.999904	1e-05	1e-05	1e-05	1e-05	1e-05	1e-05	1e-05
CH2-15	1e-05	1e-05	0.999889	1e-05	1.2e-05	1.7e-05	1.9e-05	1e-05	1.3e-05	1e-05
CH2-17	1e-05	2e-05	0.9999	1e-05	1e-05	1e-05	1e-05	1e-05	1e-05	1e-05
CH2-7	1e-05	0.101853	0.868758	1e-05	1e-05	1e-05	1e-05	0.029318	1e-05	1e-05
CH2-9	1e-05	1e-05	0.99991	1e-05	1e-05	1e-05	1e-05	1e-05	1e-05	1e-05
CH2	1e-05	1e-05	0.99991	1e-05	1e-05	1e-05	1e-05	1e-05	1e-05	1e-05
CH20	0.087224	0.104085	0.039977	1e-05	1e-05	1e-05	1e-05	0.734145	0.034519	1e-05
CH21	1e-05	0.272961	1e-05	1e-05	1e-05	1e-05	1e-05	0.696796	0.030173	1e-05
CH23	0.99991	1e-05	1e-05	1e-05	1e-05	1e-05	1e-05	1e-05	1e-05	1e-05
CH25-1	1e-05	1e-05	1e-05	1e-05	1e-05	1e-05	1e-05	1e-05	0.99991	1e-05
CH25-10	1e-05	1e-05	1e-05	1e-05	1e-05	1e-05	1e-05	1e-05	0.99991	1e-05
CH25-2	1e-05	1e-05	1e-05	1e-05	1e-05	1e-05	1e-05	1e-05	0.99991	1e-05
CH25-3	1e-05	1e-05	0.850385	1e-05	1e-05	1e-05	1e-05	0.149535	1e-05	1e-05
CH25-4	1e-05	1e-05	1e-05	1e-05	1e-05	1e-05	1e-05	1e-05	0.99991	1e-05
CH25-6	1e-05	1e-05	1e-05	1e-05	1e-05	1e-05	1e-05	1e-05	0.99991	1e-05
CH25-7	1e-05	1e-05	1e-05	1e-05	1e-05	1e-05	1e-05	1e-05	0.99991	1e-05
CH25-8	1e-05	1e-05	1e-05	1e-05	1e-05	1e-05	1e-05	1e-05	0.99991	1e-05
CH26	1e-05	0.11685	1e-05	1e-05	1e-05	1e-05	1e-05	0.88307	1e-05	1e-05
CH28-10	1e-05	0.545838	0.212536	1e-05	1e-05	1e-05	1e-05	0.241555	1e-05	1e-05
CH28-3	1e-05	1.1e-05	1e-05	1e-05	1e-05	1e-05	1e-05	0.999909	1e-05	1e-05
CH28-6	1e-05	0.269306	0.580554	1e-05	1e-05	1e-05	1e-05	0.15007	1e-05	1e-05
CH28	1e-05	1e-05	1e-05	1e-05	1e-05	1e-05	1e-05	0.99991	1e-05	1e-05
CH29	1e-05	1e-05	0.99991	1e-05	1e-05	1e-05	1e-05	1e-05	1e-05	1e-05
CH3	1e-05	0.22577	0.480489	1e-05	1e-05	1e-05	1e-05	0.293672	1e-05	1e-05
CH30	1e-05	1e-05	1e-05	1e-05	1e-05	1e-05	1e-05	0.99991	1e-05	1e-05
CH31	1e-05	1e-05	1.1e-05	1e-05	1e-05	1e-05	1e-05	0.999909	1e-05	1e-05
CH32	1e-05	1e-05	1e-05	1e-05	1e-05	1e-05	1e-05	0.99991	1e-05	1e-05
CH33	0.211867	0.06775	0.051588	1e-05	1e-05	1e-05	1e-05	0.668736	1e-05	1e-05
CH34	0.573881	1e-05	1e-05	0.054079	0.037416	0.043783	0.255162	1e-05	1e-05	0.035639
CH35	0.99991	1e-05	1e-05	1e-05	1e-05	1e-05	1e-05	1e-05	1e-05	1e-05
CH36	1e-05	0.417197	1e-05	1e-05	1.1e-05	1.2e-05	1e-05	0.527309	0.05542	1e-05
CH38	0.46563	0.019237	0.291506	1e-05	1e-05	1e-05	1e-05	0.200523	0.023054	1e-05
CH39	0.428777	0.220225	1e-05	1e-05	1e-05	1e-05	1e-05	0.22077	0.130168	1e-05
CH4	1e-05	0.353632	0.394329	1e-05	1e-05	1e-05	1e-05	0.251969	1e-05	1e-05
CH5	1e-05	1e-05	1e-05	1e-05	1e-05	1e-05	1e-05	0.99991	1e-05	1e-05
CH6	0.769294	1e-05	0.019531	1e-05	1e-05	1e-05	1e-05	0.211106	1e-05	1e-05
CH7	1e-05	1e-05	1e-05	1e-05	1e-05	1e-05	1e-05	0.99991	1e-05	1e-05
CT2	1e-05	1e-05	1e-05	0.366186	0.006531	0.117249	0.509974	1e-05	1e-05	1e-05
DL10	1e-05	1e-05	1e-05	0.999906	1e-05	1.4e-05	1e-05	1e-05	1e-05	1e-05
DL11	1e-05	1e-05	1e-05	0.999899	1.5e-05	1.6e-05	1e-05	1e-05	1e-05	1e-05
DL13	1.6e-05	1e-05	1e-05	0.999888	1.9e-05	1e-05	1.7e-05	1e-05	1e-05	1e-05
DL16	1e-05	1e-05	1e-05	0.99991	1e-05	1e-05	1e-05	1e-05	1e-05	1e-05
DL2	1e-05	1e-05	1e-05	0.999904	1.6e-05	1e-05	1e-05	1e-05	1e-05	1e-05
DL3	1e-05	1e-05	1e-05	0.999901	1e-05	1.9e-05	1e-05	1e-05	1e-05	1e-05
DL4	1e-05	1e-05	1e-05	0.999892	1.9e-05	2e-05	1e-05	1e-05	1e-05	1e-05
DL6	1e-05	1e-05	1e-05	0.9999	1e-05	2e-05	1e-05	1e-05	1e-05	1e-05
DL7	1e-05	1e-05	1e-05	0.223879	1e-05	0.776041	1e-05	1e-05	1e-05	1e-05
DL8	1e-05	1e-05	1e-05	0.99991	1e-05	1e-05	1e-05	1e-05	1e-05	1e-05
FM-1	1e-05	1e-05	1e-05	0.096817	1e-05	0.357379	0.32532	1e-05	1e-05	0.220424
FM-2	1e-05	1e-05	1e-05	0.097221	1e-05	0.357394	0.324973	1e-05	1e-05	0.220351
FM-3	1e-05	1e-05	1.2e-05	0.096953	1e-05	0.357577	0.324908	1e-05	1e-05	0.2205
FX1	1e-05	1e-05	1e-05	1e-05	0.105015	0.091507	0.144134	1.4e-05	1e-05	0.65928
HX2	1e-05	1e-05	1e-05	0.99991	1e-05	1e-05	1e-05	1e-05	1e-05	1e-05
HX3	1e-05	1e-05	1e-05	0.99991	1e-05	1e-05	1e-05	1e-05	1e-05	1e-05
HZ-1-4	1e-05	1e-05	1e-05	0.483947	1e-05	0.163809	0.325997	1e-05	1e-05	0.026187
JL-2	1e-05	1e-05	1e-05	0.999902	1e-05	1.8e-05	1e-05	1e-05	1e-05	1e-05
JL-3	1.7e-05	1e-05	1e-05	0.99989	1.9e-05	1.4e-05	1e-05	1e-05	1e-05	1e-05
LN10	1e-05	1e-05	1e-05	0.456888	0.000206	1e-05	1e-05	1e-05	1e-05	0.542836
LN12	1e-05	1e-05	1e-05	0.455937	0.001123	1e-05	1e-05	1e-05	1e-05	0.54287
LN18	1e-05	1e-05	1e-05	0.456757	0.00036	1e-05	1e-05	1e-05	1e-05	0.542813
LN19	1e-05	1e-05	1e-05	0.277706	0.044793	0.168498	0.068199	1e-05	1e-05	0.440754
LN20	1e-05	1e-05	1e-05	0.454653	0.003442	1e-05	1e-05	1e-05	1e-05	0.541835
LN5	1e-05	1e-05	1e-05	0.99991	1e-05	1e-05	1e-05	1e-05	1e-05	1e-05
LN7	1e-05	1e-05	1e-05	0.454476	2e-05	1e-05	1e-05	1e-05	1e-05	0.545434
LN8	1e-05	1e-05	1e-05	0.465747	9.3e-05	1e-05	1e-05	1e-05	1e-05	0.534089
LP1	1e-05	1e-05	1e-05	0.99991	1e-05	1e-05	1e-05	1e-05	1e-05	1e-05
LP7	1e-05	1e-05	1e-05	0.999906	1e-05	1.4e-05	1e-05	1e-05	1e-05	1e-05
LP8	1e-05	1e-05	1e-05	0.999903	1e-05	1.7e-05	1e-05	1e-05	1e-05	1e-05
MM103	1e-05	1e-05	1e-05	0.135984	0.081704	0.101059	0.635465	1e-05	1e-05	0.045738
MM106	1e-05	1e-05	1e-05	0.038399	1.6e-05	0.17351	0.54051	1e-05	1e-05	0.247515
MM107	1.1e-05	1e-05	1e-05	0.28577	1e-05	0.043123	0.603441	1e-05	1e-05	0.067605
MM108	1e-05	1e-05	1e-05	0.185728	0.026191	0.199727	0.54119	1e-05	1e-05	0.047114
MM110	1e-05	1e-05	1e-05	0.038643	1e-05	0.173842	0.539279	1e-05	1e-05	0.248176
MM115	1e-05	1e-05	1e-05	0.037927	1.2e-05	1.2e-05	0.961989	1e-05	1e-05	1e-05
MM122	1e-05	1e-05	1e-05	0.023839	1e-05	1.5e-05	0.976076	1e-05	1e-05	1e-05
MM125	1e-05	1e-05	1e-05	0.035575	0.000989	1e-05	0.963366	1e-05	1e-05	1e-05
NH-2	1e-05	1e-05	1e-05	1e-05	0.099789	0.153971	0.666193	1e-05	1e-05	0.079987
NH-3	1e-05	1e-05	1e-05	0.443858	1e-05	1.8e-05	0.522327	1e-05	1e-05	0.033738
NL-1-4	1e-05	1e-05	1e-05	1e-05	0.99991	1e-05	1e-05	1e-05	1e-05	1e-05
NL-1	1e-05	1e-05	1e-05	0.99991	1e-05	1e-05	1e-05	1e-05	1e-05	1e-05
PZ-2	1e-05	1e-05	1e-05	0.99991	1e-05	1e-05	1e-05	1e-05	1e-05	1e-05
PZ2-1	1e-05	1e-05	1e-05	0.99991	1e-05	1e-05	1e-05	1e-05	1e-05	1e-05
PZ2-2	1e-05	1e-05	1e-05	0.999903	1e-05	1.7e-05	1e-05	1e-05	1e-05	1e-05
PZ2-3	1e-05	1e-05	1e-05	0.720001	1e-05	1e-05	0.242054	1e-05	1e-05	0.037875
PZ2-4	1e-05	1e-05	1e-05	0.999907	1e-05	1.3e-05	1e-05	1e-05	1e-05	1e-05
PZ3	1e-05	1e-05	1e-05	0.720829	1e-05	1e-05	0.240883	1e-05	1e-05	0.038218
PZ4	1.9e-05	1e-05	1e-05	0.999901	1e-05	1e-05	1e-05	1e-05	1e-05	1e-05
SM1	1e-05	1e-05	1e-05	1e-05	1e-05	1e-05	0.593222	1e-05	1e-05	0.406698
SM2	1e-05	1e-05	1e-05	1e-05	1e-05	1e-05	0.595913	1e-05	1e-05	0.404007
SN1	1e-05	1e-05	1e-05	0.002217	0.177094	0.062864	0.469108	1e-05	1e-05	0.288667
WL-1-4	1e-05	1e-05	1e-05	1e-05	0.145844	0.059361	0.794725	1e-05	1e-05	1e-05
XS7-2	1e-05	1e-05	1e-05	1e-05	1e-05	1e-05	1e-05	1e-05	1e-05	0.99991
XS7-4	1e-05	1e-05	1e-05	1e-05	1e-05	1e-05	1e-05	1e-05	1e-05	0.99991
XS7-5	1e-05	1e-05	1e-05	1e-05	1e-05	1e-05	1e-05	1e-05	1e-05	0.99991
XS7-6	1.3e-05	1.2e-05	1.2e-05	1e-05	1e-05	1e-05	1.1e-05	1.1e-05	1e-05	0.9999
XS7-7	1e-05	1e-05	1e-05	1e-05	1e-05	1e-05	1e-05	1e-05	1e-05	0.99991
XS7-9	1e-05	1e-05	1e-05	1e-05	1e-05	1e-05	1e-05	1e-05	1e-05	0.99991
YB-1	1.2e-05	1e-05	1.1e-05	1e-05	1e-05	0.999907	1e-05	1e-05	1e-05	1e-05
YB-2	1e-05	1e-05	1e-05	1e-05	1e-05	0.99991	1e-05	1e-05	1e-05	1e-05
YB-3	1e-05	1e-05	1e-05	1e-05	1e-05	0.99991	1e-05	1e-05	1e-05	1e-05
YB-4	1e-05	1e-05	1e-05	1e-05	1e-05	0.999905	1e-05	1.5e-05	1e-05	1e-05
YB-5	1e-05	1e-05	1e-05	1e-05	1e-05	0.99991	1e-05	1e-05	1e-05	1e-05
YB-6-1	1e-05	1e-05	1e-05	1e-05	1e-05	0.99991	1e-05	1e-05	1e-05	1e-05
YB-6-3	1e-05	1e-05	1e-05	1e-05	1e-05	0.99991	1e-05	1e-05	1e-05	1e-05
YB-6-4	1e-05	1e-05	1e-05	1e-05	1e-05	0.99991	1e-05	1e-05	1e-05	1e-05
YB-6	1e-05	1e-05	1e-05	1e-05	1e-05	0.99991	1e-05	1e-05	1e-05	1e-05
YB-7-3	1e-05	1.1e-05	1e-05	1e-05	1e-05	0.999909	1e-05	1e-05	1e-05	1e-05
YB-7-4	1e-05	1e-05	1e-05	1e-05	1e-05	0.99991	1e-05	1e-05	1e-05	1e-05
YB-7	1e-05	1e-05	1e-05	1e-05	1e-05	0.99991	1e-05	1e-05	1e-05	1e-05
ZY5-15	1e-05	1e-05	1e-05	0.211714	1e-05	0.11753	0.670686	1e-05	1e-05	1e-05
ZY5-16	1e-05	1e-05	1e-05	0.209398	1e-05	0.116036	0.674496	1e-05	1e-05	1e-05
ZY5-8	1e-05	1e-05	1e-05	0.210608	1e-05	0.116634	0.672688	1e-05	1e-05	1e-05
ZY5-9	1e-05	1e-05	1e-05	0.208148	1e-05	0.115296	0.676486	1e-05	1e-05	1e-05
ZY5	1e-05	1e-05	1e-05	0.204865	1e-05	0.112918	0.682147	1e-05	1e-05	1e-05
K_number	value
1	8.85873
2	3.75781
3	3.9915
4	2.96259
5	2.88136
6	0.89777
7	0.794
8	1.67013
9	1.01454
10	0.66535
select_K_num:	10
