# Supplementary material for: Genome-wide association study and candidate gene identification for agronomic traits in 182 upward-growing fruits of C. frutescens and C. annuum
Source: Sci Rep. 2024 Jun 26;14:14691. doi: 10.1038/s41598-024-65332-6 (PMC11208541; doi:10.1038/s41598-024-65332-6)
Supplement: Supplementary file 4 — Supplementary Information 4. [file 41598_2024_65332_MOESM4_ESM.xlsx]

## Sheet: Sheet1
Supplementary Table 7 Significant loci and candidate gene information for 24 agronomic traits.
No.	Trait Name	Model	Chromosome_ID	Position	P_value	GeneID
1	Plant height	EMMAX	NC_029977.1	15004674	1.4187e-06	NA
2	Plant height	EMMAX	NC_029977.1	28209108	1.4568e-06	gene-LOC107870643；gene-LOC107870663；gene-LOC107871672；gene-LOC107871765；
3	Plant height	EMMAX	NC_029977.1	28209160	9.4839e-07	gene-LOC107870643；gene-LOC107870663；gene-LOC107871672；gene-LOC107871765；
4	Plant height	EMMAX	NC_029977.1	54175227	5.511e-07	NA
5	Plant height	EMMAX	NC_029977.1	54175237	5.511e-07	NA
6	Plant height	EMMAX	NC_029977.1	54175249	5.511e-07	NA
7	Plant height	EMMAX	NC_029977.1	81063619	1.1628e-06	NA
8	Plant height	EMMAX	NC_029978.1	44560702	3.1367e-07	NA
9	Plant height	EMMAX	NC_029978.1	93687362	1.1839e-06	gene-LOC107861002；gene-LOC107861003
10	Plant height	EMMAX	NC_029980.1	20861150	1.1628e-06	NA
11	Plant height	EMMAX	NC_029981.1	62528185	1.7982e-06	NA
12	Plant height	EMMAX	NC_029981.1	70353645	1.6114e-06	NA
13	Plant height	EMMAX	NC_029981.1	70353651	1.6114e-06	NA
14	Plant height	EMMAX	NC_029981.1	70353671	1.6114e-06	NA
15	Plant height	EMMAX	NC_029981.1	128677095	1.1628e-06	NA
16	Plant height	EMMAX	NC_029982.1	63177306	1.316e-06	gene-LOC107874951
17	Plant height	EMMAX	NC_029982.1	130446228	4.4736e-08	NA
18	Plant height	EMMAX	NC_029984.1	43982157	8.2042e-07	gene-LOC107838893
19	Plant height	EMMAX	NC_029985.1	9312474	1.1628e-06	gene-LOC107841011；gene-LOC107841012；gene-LOC107841014；gene-LOC107841015；gene-LOC107841016；gene-LOC107841148；gene-LOC107841148；gene-LOC107841149；gene-LOC107841151
20	Plant height	EMMAX	NC_029985.1	51681793	5.511e-07	NA
21	Plant height	EMMAX	NC_029985.1	104466570	6.1007e-07	gene-LOC107842539
22	Plant height	EMMAX	NC_029985.1	127133776	1.2799e-06	NA
23	Plant height	EMMAX	NC_029985.1	128898316	1.6988e-06	NA
24	Plant height	EMMAX	NC_029985.1	129411323	6.9498e-07	NA
25	Plant height	EMMAX	NC_029986.1	8993456	1.408e-06	gene-LOC107845886
26	Plant height	EMMAX	NC_029986.1	98429983	1.2107e-06	gene-LOC107845588；gene-LOC107845589
27	Plant height	EMMAX	NC_029986.1	127325594	1.4506e-06	gene-LOC107844378
28	Plant height	EMMAX	NC_029987.1	102172797	1.0409e-06	gene-LOC107848653
29	Plant height	EMMAX	NC_029988.1	61928088	1.7027e-06	NA
30	Plant height	EMMAX	NW_015960393.1	1020929	5.9212e-07	gene-LOC107852098
31	Plant height	EMMAX	NW_015960461.1	141997	1.1839e-06	gene-LOC107852298
32	Plant height	EMMAX	NW_015960498.1	1843276	1.1628e-06	gene-LOC107852447；gene-LOC107852437
33	Plant height	EMMAX	NW_015961641.1	881472	5.6441e-07	NA
34	Plant breadth	LMM	NC_029978.1	31574716	3.8e-08	gene-LOC107857702
35	Plant breadth	LMM	NC_029978.1	31574735	1.8e-08	gene-LOC107857702
36	Plant breadth	LMM	NC_029979.1	34056773	1.14e-07	gene-LOC107862926；gene-LOC107862928；gene-LOC107862929；gene-LOC107862930；gene-LOC107862931；gene-LOC107862932；gene-LOC107862933；gene-LOC107862934；gene-LOC107862935；gene-LOC107862936；gene-LOC107862938；gene-LOC107866074；
37	Plant breadth	LMM	NC_029979.1	34056797	2.3e-07	gene-LOC107862926；gene-LOC107862928；gene-LOC107862929；gene-LOC107862930；gene-LOC107862931；gene-LOC107862932；gene-LOC107862933；gene-LOC107862934；gene-LOC107862935；gene-LOC107862936；gene-LOC107862938；gene-LOC107866074；gene-LOC107869628
38	Plant breadth	LMM	NC_029980.1	55489517	4.68e-07	NA
39	Plant breadth	LMM	NC_029982.1	23175414	1.15e-07	gene-LOC107876082；gene-LOC107876083；gene-LOC107876085；gene-LOC107876086；gene-LOC107876087；gene-LOC107876089；gene-LOC107876091；gene-LOC107873975；gene-LOC107873976；gene-LOC107873977；gene-LOC107873978
40	Plant breadth	LMM	NC_029985.1	11442953	2.86e-07	gene-LOC107841109；gene-LOC107841110；gene-LOC107841111；gene-LOC107841112；gene-LOC107841166；gene-LOC107841167
41	Plant breadth	LMM	NC_029986.1	152027121	5.11e-08	gene-LOC107843314；gene-LOC107843314
42	Plant breadth	LMM	NW_015961225.1	252378	1.5e-07	gene-LOC107854705；gene-LOC107854708；gene-LOC107854709；gene-LOC107854700；gene-LOC107854701；gene-LOC107854702；gene-LOC107854703；gene-LOC107854704
43	Leaf length	EMMAX	NC_029987.1	11256737	2.8024e-08	gene-LOC107848317；gene-LOC107848657；gene-LOC107846193；gene-LOC107846194；gene-LOC107847664
44	Leaf length	EMMAX	NC_029987.1	11256743	2.8024e-08	gene-LOC107848317；gene-LOC107848657；gene-LOC107846193；gene-LOC107846194；gene-LOC107847664
45	Leaf length	EMMAX	NC_029988.1	74112221	1.6652e-08	gene-LOC107850557
46	Leaf width	EMMAX	NC_029980.1	7974493	1.6426e-09	gene-LOC107868585；gene-LOC107868590；gene-LOC107867113；gene-LOC107867116；gene-LOC107867117；gene-LOC107867118；gene-LOC107867119；gene-LOC107867120；gene-LOC107867120；gene-LOC107867121；gene-LOC107867122
47	Petiole length	EMMAX		none
48	First stem node length	LMM	NC_029978.1	72206776	2.24911e-08	NA
49	First stem node length	LMM	NC_029979.1	160754995	4.19841e-08	NA
50	First stem node length	LMM	NC_029982.1	7788992	6.94875e-08	gene-LOC107874639；gene-LOC107874640；gene-LOC107875590；gene-LOC107875591；gene-LOC107873841
51	First stem node length	LMM	NC_029982.1	92853490	1.39248e-07	gene-LOC107873209；gene-LOC107873210；gene-LOC107874201
52	First stem node length	LMM	NC_029982.1	169705155	7.23006e-08	gene-LOC107874352；gene-LOC107873410
53	First stem node length	LMM	NC_029988.1	23982076	1.21452e-07	gene-LOC107850959；gene-LOC107849572；gene-LOC107849687
54	First stem node length	LMM	NC_029988.1	127060572	1.73088e-08	gene-LOC107849181；gene-LOC107849790
55	First stem node length	LMM	NC_029988.1	224399614	3.98412e-09	gene-LOC107850707；gene-LOC107851035；gene-LOC107851036；gene-LOC107851243；gene-LOC107849498
56	First stem node length	LMM	NW_015960959.1	1658924	1.2467e-07	NA
57	Stem thick	EMMAX	NC_029977.1	26382835	2.2672e-07	NA
58	Stem thick	EMMAX	NC_029977.1	26382859	2.5134e-07	NA
59	Stem thick	EMMAX	NC_029977.1	26382878	1.431e-07	NA
60	Stem thick	EMMAX	NC_029980.1	129031254	1.7201e-07	gene-LOC107868942；gene-LOC107869705；gene-LOC107867951
61	Stem thick	EMMAX	NC_029981.1	67368972	2.7106e-07	gene-LOC107870658；gene-LOC107870660
62	Stem thick	EMMAX	NC_029981.1	70994203	1.1431e-07	NA
63	Stem thick	EMMAX	NC_029985.1	70663336	1.5932e-07	gene-LOC107842445；gene-LOC107841324
64	Stem thick	EMMAX	NC_029986.1	84330716	4.717e-08	NA
65	Weight per fruit	LMM	NC_029977.1	37406026	2.30503e-13	gene-LOC107871708；gene-LOC107871723
66	Weight per fruit	LMM	NC_029977.1	177474887	1.00701e-18	gene-LOC107840314；gene-LOC107840322
67	Weight per fruit	LMM	NC_029977.1	201146190	1.16581e-12	NA
68	Weight per fruit	LMM	NC_029979.1	20617386	3.44212e-12	gene-LOC107864878；gene-LOC107865984；gene-LOC107865985；gene-LOC107862585；gene-LOC107862586；gene-LOC107862587；gene-LOC107862588；gene-LOC107862589；gene-LOC107862590；gene-LOC107862591；gene-LOC1078625928
69	Weight per fruit	LMM	NC_029979.1	179671885	9.78457e-13	gene-LOC107863740
70	Weight per fruit	LMM	NC_029980.1	7533236	6.07499e-12	gene-LOC107868577；gene-LOC107869429；gene-LOC107869430；gene-LOC107867097；gene-LOC107867099
71	Weight per fruit	LMM	NC_029981.1	184561052	6.60056e-12	gene-LOC107871066
72	Weight per fruit	LMM	NC_029982.1	46797825	7.00555e-13	NA
73	Weight per fruit	LMM	NC_029982.1	48212154	3.5705e-12	gene-LOC107874912；gene-LOC107872993；gene-LOC107872994
74	Weight per fruit	LMM	NC_029983.1	54980486	3.15291e-13	NA
75	Weight per fruit	LMM	NC_029983.1	91776148	2.26044e-13	NA
76	Weight per fruit	LMM	NC_029983.1	198289958	2.02057e-12	gene-LOC107878347；gene-LOC107878349；gene-LOC107878351；gene-LOC107878352；gene-LOC107878353；gene-LOC107877317
77	Weight per fruit	LMM	NC_029983.1	198293634	2.58986e-12	gene-LOC107878347；gene-LOC107878349；gene-LOC107878351；gene-LOC107878352；gene-LOC107878353；gene-LOC107877317
78	Weight per fruit	LMM	NC_029983.1	203028857	2.85613e-12	gene-LOC107878386；gene-LOC107878387；gene-LOC107878388；gene-LOC107878389；gene-LOC107878390；gene-LOC107878391；gene-LOC107878392
79	Longitudinal diameter of fruit	LMM	NC_029977.1	48146386	5.03868e-14	gene-LOC107854462；gene-LOC107873685；gene-LOC107873714；gene-LOC107873721；gene-LOC107873729；gene-LOC107873744
80	Longitudinal diameter of fruit	LMM	NC_029977.1	201146190	1.04004e-11	NA
81	Longitudinal diameter of fruit	LMM	NC_029979.1	49623262	5.60927e-14	gene-LOC107863207；gene-LOC107863208；gene-LOC107863209；gene-LOC107863211；gene-LOC107865067；gene-LOC107866148
82	Longitudinal diameter of fruit	LMM	NC_029979.1	207012393	2.03681e-12	NA
83	Longitudinal diameter of fruit	LMM	NC_029982.1	45274209	6.65133e-12	gene-LOC107872960；gene-LOC107872961
84	Longitudinal diameter of fruit	LMM	NC_029982.1	46140892	1.34452e-12	gene-LOC107872967；gene-LOC107872968
85	Longitudinal diameter of fruit	LMM	NC_029982.1	172916103	1.13574e-11	NA
86	Longitudinal diameter of fruit	LMM	NC_029983.1	198120066	5.22153e-13	gene-LOC107878340；gene-LOC107878341；gene-LOC107878342；gene-LOC107878343；gene-LOC107878344；gene-LOC107878347；gene-LOC107876786
87	Longitudinal diameter of fruit	LMM	NC_029985.1	118253023	5.20041e-12	NA
88	Longitudinal diameter of fruit	LMM	NC_029985.1	136079682	1.34703e-11	NA
89	Longitudinal diameter of fruit	LMM	NC_029987.1	23848513	1.11924e-11	gene-LOC107846264
90	Longitudinal diameter of fruit	LMM	NC_029987.1	160291468	3.73938e-14	NA
91	Longitudinal diameter of fruit	LMM	NC_029987.1	160606255	2.06522e-13	gene-LOC107848164
92	Longitudinal diameter of fruit	LMM	NC_029987.1	161110962	1.02461e-12	gene-LOC107848583；gene-LOC107846519
93	Longitudinal diameter of fruit	LMM	NC_029987.1	161110962	1.02461e-12	gene-LOC107847096
94	Longitudinal diameter of fruit	LMM	NC_029988.1	26402821	6.3487e-13	gene-LOC107848947；gene-LOC107848949；gene-LOC107851634
95	Longitudinal diameter of fruit	LMM	NC_029988.1	26409974	1.12802e-11	gene-LOC107848949；gene-LOC107851634
96	Longitudinal diameter of fruit	LMM	NC_029988.1	26414570	1.81505e-12	gene-LOC107848949；gene-LOC107851634
97	Longitudinal diameter of fruit	LMM	NC_029988.1	26429532	1.81596e-12	gene-LOC107848949；gene-LOC107851634
98	Longitudinal diameter of fruit	LMM	NC_029988.1	26431163	9.07424e-12	gene-LOC107848949；gene-LOC107851634
99	Longitudinal diameter of fruit	LMM	NC_029988.1	209482014	2.87383e-14	gene-LOC107849409；gene-LOC107849880；gene-LOC107850085
100	Longitudinal diameter of fruit	LMM	NC_029988.1	227912036	1.00056e-11	gene-LOC107850630；gene-LOC107851033；gene-LOC107851058；gene-LOC107851059；gene-LOC107851060；gene-LOC107851061；gene-LOC107851262；LOC107851264；LOC107851265；LOC107851284；LOC107851495；LOC107851496；LOC107851534；LOC107851668；LOC107851262；gene-LOC107849535；gene-LOC107849536；gene-LOC107849537；gene-LOC107849539；gene-LOC107849755；gene-LOC107849948；gene-LOC107850078；gene-LOC107850087；gene-LOC107850152；gene-LO…
101	Longitudinal diameter of fruit	LMM	NW_015960681.1	1234661	1.74773e-11	gene-LOC107852916；gene-LOC107852928；gene-LOC107853560
102	Longitudinal diameter of fruit	LMM	NW_015960900.1	272802	3.73329e-13	gene-LOC107853560
103	Transverse diameter of fruit	LMM	NC_029979.1	40847800	4.8495e-10	gene-LOC107863095；gene-LOC107863096；gene-LOC107863097；gene-LOC107863098；gene-LOC107863100；gene-LOC107863101；gene-LOC107863102；gene-LOC107863103；gene-LOC107863104；gene-LOC107865043；gene-LOC107865044；gene-LOC107866117
104	Transverse diameter of fruit	LMM	NC_029980.1	6664741	1.30426e-09	gene-LOC107869426；gene-LOC107869427；gene-LOC107869428；gene-LOC107867055；gene-LOC107867057；gene-LOC107867059；gene-LOC107867060；gene-LOC107867061；gene-LOC107867063；gene-LOC107867064；gene-LOC107867065
105	Transverse diameter of fruit	LMM	NC_029982.1	120066382	3.17658e-10	gene-LOC107873277
106	Transverse diameter of fruit	LMM	NC_029982.1	172341734	8.45645e-10	gene-LOC107874357
107	Transverse diameter of fruit	LMM	NC_029988.1	209509172	7.962e-10	gene-LOC107849409；gene-LOC107849880；gene-LOC107850085
108	Fruit peduncle length	LMM	NC_029977.1	110918063	5.02166e-09	NA
109	Fruit peduncle length	LMM	NC_029977.1	134171732	3.34027e-09	gene-LOC107857838
110	Fruit peduncle length	LMM	NC_029977.1	149943746	9.72242e-09	NA
111	Fruit peduncle length	LMM	NC_029977.1	154846042	7.69386e-09	NA
112	Fruit peduncle length	LMM	NC_029977.1	204268795	1.52133e-08	gene-LOC107857118
113	Fruit peduncle length	LMM	NC_029979.1	6103603	9.32837e-09	gene-LOC107864741；gene-LOC107861947；gene-LOC107861948；gene-LOC107861949；gene-LOC107861951；gene-LOC107861952；gene-LOC107861953；gene-LOC107861954；gene-LOC107861955；gene-LOC107861956；gene-LOC107861957；gene-LOC107865843；gene-LOC107865843；gene-LOC107865846；gene-LOC107865847；gene-LOC107865848；gene-LOC107861959
114	Fruit peduncle length	LMM	NC_029980.1	30455983	4.96599e-09	gene-LOC107868719；gene-LOC107867533；gene-LOC107867534；gene-LOC107867535
115	Fruit peduncle length	LMM	NC_029980.1	30459223	5.27226e-09	gene-LOC107868719；gene-LOC107867533；gene-LOC107867534；gene-LOC107867535；gene-LOC107867536
116	Fruit peduncle length	LMM	NC_029980.1	30461088	1.08782e-08	gene-LOC107868719；gene-LOC107867533；gene-LOC107867534；gene-LOC107867535；gene-LOC107867536；gene-LOC107867537
117	Fruit peduncle length	LMM	NC_029980.1	30461337	9.50845e-09	gene-LOC107868719；gene-LOC107867533；gene-LOC107867534；gene-LOC107867535；gene-LOC107867536；gene-LOC107867537
118	Fruit peduncle length	LMM	NC_029980.1	30464195	1.84823e-09	gene-LOC107868719；gene-LOC107867533；gene-LOC107867534；gene-LOC107867535；gene-LOC107867536；gene-LOC107867537
119	Fruit peduncle length	LMM	NC_029981.1	180059494	1.24734e-08	gene-LOC107871050；gene-LOC107871052
120	Fruit peduncle length	LMM	NC_029981.1	180761522	9.97787e-09	NA
121	Fruit peduncle length	LMM	NC_029982.1	81443111	9.19186e-09	NA
122	Fruit peduncle length	LMM	NC_029983.1	63613714	1.41337e-10	gene-LOC107876478；gene-LOC107876479；gene-LOC107877114
123	Fruit peduncle length	LMM	NC_029983.1	100323312	1.56499e-08	NA
124	Fruit peduncle length	LMM	NC_029983.1	125302922	6.57045e-10	NA
125	Fruit peduncle length	LMM	NC_029983.1	212962369	9.19186e-09	gene-LOC107878572；gene-LOC107876885；gene-LOC107876886；gene-LOC107876887；gene-LOC107877382；gene-LOC107877383
126	Fruit peduncle length	LMM	NC_029985.1	220310729	6.8181e-09	gene-LOC107842988；gene-LOC107842187
127	Fruit peduncle length	LMM	NC_029986.1	174359883	3.38006e-09	gene-LOC107844508
128	Fruit peduncle length	LMM	NC_029987.1	23482803	1.47455e-09	gene-LOC107848020；gene-LOC107848462；gene-LOC107848705
129	Fruit peduncle length	LMM	NC_029987.1	39884623	4.77267e-09	gene-LOC107848057；gene-LOC107848642
130	Fruit peduncle length	LMM	NC_029987.1	54084434	1.18381e-08	gene-LOC107846852
131	Fruit peduncle length	LMM	NC_029987.1	107436852	1.18381e-08	NA
132	Fruit peduncle length	LMM	NC_029987.1	175142629	7.29292e-09	gene-LOC107847717；gene-LOC107848169；gene-LOC107848434；gene-LOC107847622；
133	Fruit peduncle length	LMM	NC_029987.1	200983090	1.09434e-09	NA
134	Fruit peduncle length	LMM	NC_029987.1	201447991	1.18381e-08	gene-LOC107848259；gene-LOC107848363；gene-LOC107848478；gene-LOC107846703；gene-LOC107847211
135	Fruit peduncle length	LMM	NC_029988.1	28277603	5.85521e-09	gene-LOC107848955；gene-LOC107850880
136	Fruit peduncle length	LMM	NW_015960759.1	135360	1.20633e-08	gene-LOC107853149；gene-LOC107853150；gene-LOC107853153；gene-LOC107853154；gene-LOC107853156；gene-LOC107853157；gene-LOC107853159
137	Thickness of flesh	EMMAX		none
138	Plancenta size	LMM	NC_029979.1	73142961	8.1e-23	gene-LOC107863382；gene-LOC107863383；gene-LOC107865145
139	Plancenta size	LMM	NC_029979.1	73084053	5.36e-18	gene-LOC107863382；gene-LOC107863383
140	Plancenta size	LMM	NC_029979.1	73084709	8.55e-18	gene-LOC107863382；gene-LOC107863383
141	Plancenta size	LMM	NC_029987.1	6049057	7.91e-27	gene-LOC107848121；gene-LOC107848155；gene-LOC107847308；gene-LOC107847309；gene-LOC107847311；gene-LOC107847501；gene-LOC107847502；gene-LOC107847690；gene-LOC107847691；gene-LOC107848155
142	Plancenta size	LMM	NC_029987.1	6183006	4.56e-26	gene-LOC107848361；gene-LOC107847308；gene-LOC107847309；gene-LOC107847311；gene-LOC107847353；gene-LOC107847354
143	Plancenta size	LMM	NC_029987.1	6561778	4.98e-25	gene-LOC107848359；gene-LOC107848519；gene-LOC107848573；gene-LOC107846877；gene-LOC107846891；gene-LOC107846928；gene-LOC107847661
144	Plancenta size	LMM	NC_029987.1	6513041	2.67e-24	gene-LOC107848519；gene-LOC107848573；gene-LOC107846110；gene-LOC107846877；gene-LOC107846891；gene-LOC107846928；gene-LOC107847661
145	Plancenta size	LMM	NC_029987.1	5339903	6.06e-24	gene-LOC107848184；gene-LOC107848185；gene-LOC107848274；gene-LOC107846911；gene-LOC107847544；gene-LOC107847545；gene-LOC107847546；gene-LOC107847566；gene-LOC107847678；gene-LOC107847680
146	Plancenta size	LMM	NC_029987.1	5380165	2.41e-23	gene-LOC107847767；gene-LOC107848184；gene-LOC107848185；gene-LOC107848274；gene-LOC107846911；gene-LOC107847544；gene-LOC107847545；gene-LOC107847546；gene-LOC107847566；gene-LOC107847678；gene-LOC107847680
147	Plancenta size	LMM	NC_029987.1	5380029	3.18e-23	gene-LOC107847767；gene-LOC107848184；gene-LOC107848185；gene-LOC107848274；gene-LOC107846911；gene-LOC107847544；gene-LOC107847545；gene-LOC107847546；gene-LOC107847566；gene-LOC107847678；gene-LOC107847680
148	Plancenta size	LMM	NC_029987.1	6074201	1.24e-22	gene-LOC107848121；gene-LOC107848361；gene-LOC107847308；gene-LOC107847309；gene-LOC107847311；gene-LOC107847501；gene-LOC107847502；gene-LOC107847690；gene-LOC107847691
149	Plancenta size	LMM	NC_029987.1	6074201	1.24e-22	gene-LOC107848361；gene-LOC107847767；gene-LOC107847783；gene-LOC107847863；gene-LOC107847958；gene-LOC107848037；gene-LOC107848337；gene-LOC107848470；gene-LOC107847110；gene-LOC107847396；gene-LOC107847397；gene-LOC107847638；gene-LOC107847639；gene-LOC107847671
150	Plancenta size	LMM	NC_029987.1	5572262	1.61e-22	gene-LOC107847110；gene-LOC107847396；gene-LOC107847397；gene-LOC107847638；gene-LOC107847639；gene-LOC10784767
151	Plancenta size	LMM	NC_029987.1	6048651	2.36e-22	gene-LOC107848121；gene-LOC107848155；gene-LOC107847308；gene-LOC107847309；gene-LOC107847311；gene-LOC107847501；gene-LOC107847502；gene-LOC107847690；gene-LOC107847691
152	Plancenta size	LMM	NC_029987.1	5380714	3.51e-22	gene-LOC107847767；gene-LOC107848184；gene-LOC107848274；gene-LOC107846911；gene-LOC107847544；gene-LOC107847545；gene-LOC107847546；gene-LOC107847566；gene-LOC107847678；gene-LOC107847680
153	Plancenta size	LMM	NC_029987.1	6544590	4.7e-18	gene-LOC107848359；gene-LOC107848519；gene-LOC107848573；gene-LOC107846877；gene-LOC107846891；gene-LOC107846928；gene-LOC107847661
154	Plancenta size	LMM	NC_029987.1	7110634	1.13e-17	gene-LOC107846152；gene-LOC107846153；gene-LOC107846154；gene-LOC107846156
155	Number of locules	EMMAX	NC_029977.1	25021530	4.5914e-08	NA
156	Number of locules	EMMAX	NC_029977.1	25021540	2.7919e-08	NA
157	Number of locules	EMMAX	NC_029979.1	78933101	2.8613e-08	gene-LOC107863419；gene-LOC107863420；gene-LOC107863421
158	Number of locules	EMMAX	NC_029979.1	119585203	5.1529e-09	gene-LOC107865257
159	Number of locules	EMMAX	NC_029980.1	51958513	5.3342e-08	NA
160	Number of locules	EMMAX	NC_029981.1	28710322	4.8991e-08	gene-LOC107871669；gene-LOC107870454
161	Number of locules	EMMAX	NC_029981.1	113397340	7.0139e-08	NA
162	Number of locules	EMMAX	NC_029981.1	113821701	5.9602e-09	gene-LOC107870795
163	Number of locules	EMMAX	NC_029983.1	63714925	7.2924e-08	gene-LOC107877868；gene-LOC107876479
164	Number of locules	EMMAX	NC_029983.1	70564665	7.1001e-08	NA
165	Number of locules	EMMAX	NC_029984.1	25746262	5.8403e-08	NA
166	Number of locules	EMMAX	NC_029984.1	82833059	5.4102e-08	gene-LOC107879138
167	Number of locules	EMMAX	NC_029984.1	122550426	6.857e-09	gene-LOC107839202；gene-LOC107839203；gene-LOC107839204；gene-LOC107839205；gene-LOC107839206；gene-LOC107839207；gene-LOC107839209；gene-LOC107839210
168	Number of locules	EMMAX	NC_029985.1	31271643	3.915e-08	NA
169	Number of locules	EMMAX	NC_029985.1	31271680	5.0212e-08	NA
170	Number of locules	EMMAX	NC_029986.1	48977199	3.8727e-09	NA
171	Number of locules	EMMAX	NC_029986.1	50458706	1.5202e-08	gene-LOC107845951
172	Number of locules	EMMAX	NC_029986.1	50596473	3.9345e-08	gene-LOC107844250；gene-LOC107844251；gene-LOC107844252
173	Number of locules	EMMAX	NC_029986.1	55087902	7.2883e-09	NA
174	Number of locules	EMMAX	NC_029986.1	56466470	5.9951e-09	NA
175	Number of locules	EMMAX	NC_029986.1	59769222	7.5849e-08	NA
176	Number of locules	EMMAX	NC_029986.1	59769230	7.5849e-08	NA
177	Number of locules	EMMAX	NC_029988.1	19666468	1.2936e-08	gene-LOC107848912；gene-LOC107850064
178	Number of locules	EMMAX	NC_029988.1	99803961	1.9679e-08	NA
179	Number of locules	EMMAX	NC_029988.1	117323088	4.6639e-08	gene-LOC107849165
180	Number of locules	EMMAX	NW_015960458.1	3575728	4.3481e-09	NA
181	Number of locules	EMMAX	NW_015961180.1	1456438	1.9729e-08	gene-LOC107854523；gene-LOC107854531；gene-LOC107854566；gene-LOC107854497；gene-LOC107854498；gene-LOC107854591
182	Number of locules	EMMAX	NW_015961815.1	759767	5.5511e-08	NA
183	Branching type	EMMAX		none
184	Leaf surface	EMMAX		none
185	Leaf shape	EMMAX		none
186	Style length	EMMAX	NC_029977.1	64941236	8.6191e-07	gene-LOC107854877
187	Style length	EMMAX	NC_029977.1	65235594	6.8715e-07	gene-LOC107854908
188	Style length	EMMAX	NC_029977.1	128402322	6.5166e-07	gene-LOC107857688
189	Style length	EMMAX	NC_029979.1	21020874	9.0362e-07	gene-LOC107864879；gene-LOC107865986；gene-LOC107865987；gene-LOC107865988；gene-LOC107862594
190	Style length	EMMAX	NC_029983.1	41485489	2.8097e-07	NA
191	Style length	EMMAX	NC_029983.1	104451157	1.1371e-06	gene-LOC107877937；gene-LOC107879273；gene-LOC107879767；gene-LOC107879768；gene-LOC107839361；gene-LOC107839362；gene-LOC107839363；gene-LOC107839364；gene-LOC107839365；gene-LOC107839366；gene-LOC107839367；gene-LOC107839368；gene-LOC107839370；gene-LOC107839371；gene-LOC107839372；gene-LOC107839373
192	Style length	EMMAX	NC_029987.1	49688253	9.2709e-07	gene-LOC107847689
193	Style length	EMMAX	NW_015961188.1	136833	1.4177e-07	gene-LOC107854612
194	Flower color	EMMAX		none
195	Anther color	LMM	NC_029977.1	13585264	8.78207e-15	gene-LOC107853126；gene-LOC107865261；gene-LOC107868244；gene-LOC107868255；gene-LOC107868260；gene-LOC107868275；gene-LOC107868284；gene-LOC107868293；gene-LOC107868304；gene-LOC107868310
196	Anther color	LMM	NC_029979.1	93080476	3.51862e-15	gene-LOC107863482；gene-LOC107863483；gene-LOC107865198；gene-LOC107865199
197	Anther color	LMM	NC_029979.1	159597251	2.12654e-14	NA
198	Anther color	LMM	NC_029980.1	11300407	2.03371e-14	gene-LOC107868625；gene-LOC107868626；gene-LOC107869462；gene-LOC107867231；gene-LOC107867232；gene-LOC107867233；gene-LOC107867234；gene-LOC107867235
199	Anther color	LMM	NC_029981.1	83566382	1.26707e-14	NA
200	Anther color	LMM	NC_029981.1	83566390	1.26707e-14	NA
201	Anther color	LMM	NC_029981.1	147168961	4.25729e-15	NA
202	Anther color	LMM	NC_029982.1	13191760	4.22887e-15	gene-LOC107874695；gene-LOC107875832；gene-LOC107875833；gene-LOC107875834；gene-LOC107875835；gene-LOC107875836；gene-LOC107875837；gene-LOC107875838；gene-LOC107875839；gene-LOC107875840；gene-LOC107875841；gene-LOC107875842；gene-LOC107873887；gene-LOC107873890
203	Anther color	LMM	NC_029983.1	6064050	7.30695e-16	gene-LOC107877557；gene-LOC107877560；gene-LOC107877561
204	Anther color	LMM	NC_029983.1	214254527	2.015e-15	gene-LOC107878611；gene-LOC107878612；gene-LOC107878613；gene-LOC107878614；gene-LOC107878617；gene-LOC107878618；gene-LOC107878619；gene-LOC107876898
205	Anther color	LMM	NC_029985.1	30803734	2.96105e-15	gene-LOC107842320；gene-LOC107842321
206	Anther color	LMM	NC_029985.1	63826364	1.63253e-14	NA
207	Anther color	LMM	NC_029985.1	65093515	1.68314e-16	gene-LOC107842432；gene-LOC107842433；gene-LOC107842434；gene-LOC107841310；gene-LOC107841311
208	Anther color	LMM	NC_029985.1	184646411	2.1216e-14	NA
209	Anther color	LMM	NC_029985.1	185849048	7.37272e-15	NA
210	Anther color	LMM	NC_029985.1	185858578	8.00497e-15	NA
211	Anther color	LMM	NC_029985.1	185865786	8.00497e-15	NA
212	Anther color	LMM	NC_029985.1	185865792	8.00497e-15	NA
213	Anther color	LMM	NC_029985.1	185877842	5.70171e-20	NA
214	Anther color	LMM	NC_029985.1	185877853	3.93993e-16	NA
215	Anther color	LMM	NC_029985.1	185877883	3.8627e-15	NA
216	Anther color	LMM	NC_029985.1	185894828	9.30851e-16	NA
217	Anther color	LMM	NC_029985.1	185900459	8.00497e-15	NA
218	Anther color	LMM	NC_029985.1	185900465	8.00497e-15	NA
219	Anther color	LMM	NC_029985.1	185905966	5.70791e-18	NA
220	Anther color	LMM	NC_029985.1	185933858	8.00497e-15	NA
221	Anther color	LMM	NC_029985.1	185946441	1.15205e-14	NA
222	Anther color	LMM	NC_029985.1	185946528	9.8521e-18	NA
223	Anther color	LMM	NC_029985.1	185949784	8.00497e-15	NA
224	Anther color	LMM	NC_029985.1	185949793	8.00497e-15	NA
225	Anther color	LMM	NC_029985.1	187224639	2.07356e-14	gene-LOC107842802
226	Anther color	LMM	NC_029985.1	189025571	1.14849e-14	gene-LOC107842808
227	Anther color	LMM	NC_029985.1	189082332	5.09218e-17	NA
228	Anther color	LMM	NC_029985.1	189278997	8.00497e-15	gene-LOC107841549
229	Anther color	LMM	NC_029985.1	202970878	4.13433e-15	NA
230	Anther color	LMM	NC_029986.1	158090483	8.13173e-16	gene-LOC107843346；gene-LOC107843347
231	Anther color	LMM	NC_029986.1	197784385	2.76569e-15	gene-LOC107845127；gene-LOC107845128；gene-LOC107845130；gene-LOC107844648；gene-LOC107844649；gene-LOC107844650；gene-LOC107844651
232	Anther color	LMM	NC_029987.1	170682909	4.93638e-15	NA
233	Anther color	LMM	NC_029987.1	195787819	3.60908e-15	gene-LOC107848522
234	Anther color	LMM	NC_029988.1	24194051	1.95234e-14	gene-LOC107848932；gene-LOC107850998
235	Anther color	LMM	NC_029988.1	181061811	4.09576e-15	NA
236	Anther color	LMM	NC_029988.1	190268053	1.45511e-14	gene-LOC107849320
237	Anther color	LMM	NW_015960838.1	54991	3.74848e-18	gene-LOC107853380；gene-LOC107853381；gene-LOC107853382；gene-LOC107853383；gene-LOC107853384；gene-LOC107853385；gene-LOC107853386；gene-LOC107853387
238	Anther color	LMM	NW_015961196.1	191629	3.16529e-16	gene-LOC107854629；gene-LOC107854630
239	Anther color	LMM	NW_015961290.1	1301434	1.95034e-14	gene-LOC107854911；gene-LOC107854913；gene-LOC107854920；gene-LOC107854923；gene-LOC107854902
240	Anther color	LMM	NW_015961339.1	257014	3.14669e-15	gene-LOC107855096；gene-LOC107855084；gene-LOC107855118；gene-LOC107855119；gene-LOC107855124；gene-LOC107855128；gene-LOC107855130；gene-LOC107855131；gene-LOC107855132
241	pendage at blossom end	EMMAX	NC_029979.1	63496048	3.3972e-21	gene-LOC107863329；gene-LOC107865114
242	pendage at blossom end	EMMAX	NC_029979.1	108573444	4.9432e-20	NA
243	pendage at blossom end	EMMAX	NC_029981.1	131829343	1.1009e-21	NA
244	pendage at blossom end	EMMAX	NC_029983.1	15909454	7.0531e-20	NA
245	pendage at blossom end	EMMAX	NC_029984.1	102875509	1.7278e-19	gene-LOC107879179；gene-LOC107879180；gene-LOC107879700；gene-LOC107879701；gene-LOC107879702
246	pendage at blossom end	EMMAX	NC_029985.1	72268989	1.2129e-28	NA
247	pendage at blossom end	EMMAX	NC_029985.1	72268996	1.2129e-28	NA
248	pendage at blossom end	EMMAX	NC_029987.1	14772476	5.9865e-26	gene-LOC107848014
249	Color of immature fruit	EMMAX		none
250	Color of mature fruit	LMM		none
251	Persistent calyx at base of fruit	EMMAX		none
252	Fruit shoulder shape	EMMAX		none
253	Fruit shape	EMMAX
