# Supplementary material for: Genome-wide association study and candidate gene identification for agronomic traits in 182 upward-growing fruits of C. frutescens and C. annuum
Source: Sci Rep. 2024 Jun 26;14:14691. doi: 10.1038/s41598-024-65332-6 (PMC11208541; doi:10.1038/s41598-024-65332-6)
Supplement: Supplementary file 5 — Supplementary Information 5. [file 41598_2024_65332_MOESM5_ESM.xlsx]

## Sheet: Sheet1
Supplementary table 8 Annotation of important candidate genes for 24 agronomic traits.
Trait	Model	Chr ID	Gene symbol	Gene description	Gene_start	Gene_end	Swissprot_annotation	eggNOG_class_annotation
Plant height	EMMAX	NC_029977.1	gene-LOC107870643	protein CYCLOPS	28277717	28290358	Protein CYCLOPS OS=Medicago truncatula OX=3880 GN=IPD3 PE=1 SV=1	Function unknown
Plant height	EMMAX	NC_029977.1	gene-LOC107870663	ATP-dependent Clp protease proteolytic subunit 4, chloroplastic	28300631	28310767	ATP-dependent Clp protease proteolytic subunit 4, chloroplastic OS=Arabidopsis thaliana OX=3702 GN=CLPP4 PE=1 SV=1	Posttranslational modification, protein turnover, chaperones
Plant height	EMMAX	NC_029977.1	gene-LOC107871672	heat shock protein 90-like	28274153	28275303	Heat shock protein 83 OS=Ipomoea nil OX=35883 GN=HSP83A PE=2 SV=1	Posttranslational modification, protein turnover, chaperones
Plant height	EMMAX	NC_029977.1	gene-LOC107871765	uncharacterized LOC107865043	28300900	28302405	NA	NA
Plant height	EMMAX	NC_029978.1	gene-LOC107861002	bidirectional sugar transporter NEC1	93647786	93657874	Bidirectional sugar transporter NEC1 OS=Petunia hybrida OX=4102 GN=NEC1 PE=2 SV=1	Intracellular trafficking, secretion, and vesicular transport
Plant height	EMMAX	NC_029978.1	gene-LOC107861003	protein GLUTAMINE DUMPER 6-like	93763720	93764461	Protein GLUTAMINE DUMPER 6 OS=Arabidopsis thaliana OX=3702 GN=GDU6 PE=2 SV=1	Function unknown
Plant height	EMMAX	NC_029982.1	gene-LOC107874951	uncharacterized LOC107874951	63117117	63118106	NA	NA
Plant height	EMMAX	NC_029984.1	gene-LOC107838893	copper-transporting ATPase PAA2, chloroplastic	43902608	43943199	Copper-transporting ATPase PAA2, chloroplastic OS=Arabidopsis thaliana OX=3702 GN=PAA2 PE=1 SV=1	Inorganic ion transport and metabolism
Plant height	EMMAX	NC_029985.1	gene-LOC107841011	putative late blight resistance protein homolog R1A-3	9234241	9242445	Putative disease resistance protein At1g50180 OS=Arabidopsis thaliana OX=3702 GN=At1g50180 PE=3 SV=2	Signal transduction mechanisms
Plant height	EMMAX	NC_029985.1	gene-LOC107841012	putative F-box/FBD/LRR-repeat protein At4g13965	9343304	9360043	NA	Function unknown
Plant height	EMMAX	NC_029985.1	gene-LOC107841014	sugar transport protein 14	9360471	9366134	Sugar transport protein 14 OS=Arabidopsis thaliana OX=3702 GN=STP14 PE=2 SV=2	Intracellular trafficking, secretion, and vesicular transport
Plant height	EMMAX	NC_029985.1	gene-LOC107841015	thioredoxin domain-containing protein PLP3B	9387380	9409826	Thioredoxin domain-containing protein PLP3B OS=Arabidopsis thaliana OX=3702 GN=PLP3B PE=2 SV=1	NA
Plant height	EMMAX	NC_029985.1	gene-LOC107841016	uncharacterized LOC107841016	9386624	9387253	NA	Function unknown
Plant height	EMMAX	NC_029985.1	gene-LOC107841148	putative late blight resistance protein homolog R1A-3	9244123	9244602	Putative late blight resistance protein homolog R1A-3 OS=Solanum demissum OX=50514 GN=R1A-3 PE=5 SV=2	Signal transduction mechanisms
Plant height	EMMAX	NC_029985.1	gene-LOC107841149	uncharacterized LOC107841149	9249139	9250164	NA	Replication, recombination and repair
Plant height	EMMAX	NC_029985.1	gene-LOC107841151	G-type lectin S-receptor-like serine/threonine-protein kinase LECRK2	9284135	9286395	G-type lectin S-receptor-like serine/threonine-protein kinase LECRK2 OS=Oryza sativa subsp. japonica OX=39947 GN=LECRK2 PE=3 SV=1	Signal transduction mechanisms
Plant height	EMMAX	NC_029985.1	gene-LOC107842539	UPF0098 protein CPn_0877/CP_0992/CPj0877/CpB0906	104516508	104518377	NA	Function unknown
Plant height	EMMAX	NC_029986.1	gene-LOC107845886	uncharacterized LOC107845886	9007180	9010490	NA	Transcription
Plant height	EMMAX	NC_029986.1	gene-LOC107845588	probable protein S-acyltransferase 14	98459753	98469224	Probable protein S-acyltransferase 14 OS=Arabidopsis thaliana OX=3702 GN=PAT14 PE=2 SV=1	Function unknown
Plant height	EMMAX	NC_029986.1	gene-LOC107845589	vesicle-associated protein 1-2	98529274	98568622	Vesicle-associated protein 1-2 OS=Arabidopsis thaliana OX=3702 GN=PVA12 PE=1 SV=1	Intracellular trafficking, secretion, and vesicular transport
Plant height	EMMAX	NC_029986.1	gene-LOC107844378	uncharacterized LOC107844378	127370415	127370924	NA	Replication, recombination and repair
Plant height	EMMAX	NC_029987.1	gene-LOC107848653	probable serine/threonine-protein kinase ndrA	102140986	102148206	NA	Signal transduction mechanisms
Plant height	EMMAX	NW_015960393.1	gene-LOC107852098	dirigent protein 22	991549	992333	Dirigent protein 23 OS=Arabidopsis thaliana OX=3702 GN=DIR23 PE=2 SV=1	Function unknown
Plant height	EMMAX	NW_015960461.1	gene-LOC107852298	ABC transporter G family member 9	172439	176100	ABC transporter G family member 9 OS=Arabidopsis thaliana OX=3702 GN=ABCG9 PE=1 SV=2	Secondary metabolites biosynthesis, transport and catabolism
Plant height	EMMAX	NW_015960498.1	gene-LOC107852447	ethylene-overproduction protein 1	1912487	1917499	Ethylene-overproduction protein 1 OS=Arabidopsis thaliana OX=3702 GN=ETO1 PE=1 SV=2	Function unknown
Plant height	EMMAX	NW_015960498.1	gene-LOC107852437	uncharacterized LOC107852437	1887247	1895096	NA	Amino acid transport and metabolism
Plant breadth	LMM	NC_029978.1	gene-LOC107857702	uncharacterized LOC107857702	31565259	31565792	NA	Replication, recombination and repair
Plant breadth	LMM	NC_029979.1	gene-LOC107862926	binding partner of ACD11 1	33953138	33958355	Binding partner of ACD11 1 OS=Arabidopsis thaliana OX=3702 GN=BPA1 PE=1 SV=1	RNA processing and modification
Plant breadth	LMM	NC_029979.1	gene-LOC107862928	probable calcium-binding protein CML18	33958740	33960491	Probable calcium-binding protein CML18 OS=Arabidopsis thaliana OX=3702 GN=CML18 PE=1 SV=1	Signal transduction mechanisms
Plant breadth	LMM	NC_029979.1	gene-LOC107862929	TOM1-like protein 1	33984346	33990356	TOM1-like protein 1 OS=Arabidopsis thaliana OX=3702 GN=TOL1 PE=1 SV=1	Intracellular trafficking, secretion, and vesicular transport
Plant breadth	LMM	NC_029979.1	gene-LOC107862930	probable arabinosyltransferase ARAD1	33991523	33998253	Probable arabinosyltransferase ARAD1 OS=Arabidopsis thaliana OX=3702 GN=ARAD1 PE=1 SV=1	NA
Plant breadth	LMM	NC_029979.1	gene-LOC107862931	cellulose synthase-like protein D3	34001294	34006594	Cellulose synthase-like protein D3 OS=Arabidopsis thaliana OX=3702 GN=CSLD3 PE=1 SV=1	Carbohydrate transport and metabolism
Plant breadth	LMM	NC_029979.1	gene-LOC107862932	4-coumarate--CoA ligase 2	34049866	34058781	4-coumarate--CoA ligase 2 OS=Glycine max OX=3847 PE=2 SV=2	Lipid transport and metabolism
Plant breadth	LMM	NC_029979.1	gene-LOC107862933	ATPase family AAA domain-containing protein 3	34067989	34073989	26S proteasome regulatory subunit 6A homolog OS=Solanum lycopersicum OX=4081 GN=TBP1 PE=2 SV=1	Posttranslational modification, protein turnover, chaperones
Plant breadth	LMM	NC_029979.1	gene-LOC107862934	NADH dehydrogenase [ubiquinone] iron-sulfur protein 6, mitochondrial	34074482	34081908	NADH dehydrogenase [ubiquinone] iron-sulfur protein 6, mitochondrial OS=Arabidopsis thaliana OX=3702 GN=At3g03070 PE=1 SV=1	Energy production and conversion
Plant breadth	LMM	NC_029979.1	gene-LOC107862935	pentatricopeptide repeat-containing protein At5g27270	34089927	34097048	Pentatricopeptide repeat-containing protein At5g27270 OS=Arabidopsis thaliana OX=3702 GN=EMB976 PE=2 SV=2	Function unknown
Plant breadth	LMM	NC_029979.1	gene-LOC107862936	cytochrome P450 89A2	34113334	34118384	Cytochrome P450 89A9 OS=Arabidopsis thaliana OX=3702 GN=CYP89A9 PE=2 SV=1	Secondary metabolites biosynthesis, transport and catabolism
Plant breadth	LMM	NC_029979.1	gene-LOC107862938	serine carboxypeptidase-like 2	34131530	34161015	Serine carboxypeptidase-like 18 OS=Arabidopsis thaliana OX=3702 GN=SCPL18 PE=2 SV=2	NA
Plant breadth	LMM	NC_029979.1	gene-LOC107866074	lysine-specific demethylase JMJ706	33962560	33968081	Lysine-specific demethylase JMJ706 OS=Oryza sativa subsp. japonica OX=39947 GN=JMJ706 PE=2 SV=1	Transcription
Plant breadth	LMM	NC_029980.1	gene-LOC107869628	GRF1-interacting factor 1-like	53019741	53020611	GRF1-interacting factor 1 OS=Arabidopsis thaliana OX=3702 GN=GIF1 PE=1 SV=1	Transcription
Plant breadth	LMM	NC_029982.1	gene-LOC107876082	putative pentatricopeptide repeat-containing protein At1g17630	23097187	23100548	Putative pentatricopeptide repeat-containing protein At1g17630 OS=Arabidopsis thaliana OX=3702 GN=PCMP-E72 PE=3 SV=1	Function unknown
Plant breadth	LMM	NC_029982.1	gene-LOC107876083	LOB domain-containing protein 22	23100647	23102383	LOB domain-containing protein 22 OS=Arabidopsis thaliana OX=3702 GN=LBD22 PE=2 SV=1	Function unknown
Plant breadth	LMM	NC_029982.1	gene-LOC107876085	beta-galactosidase 17	23116237	23133953	Beta-galactosidase 17 OS=Arabidopsis thaliana OX=3702 GN=BGAL17 PE=2 SV=1	Carbohydrate transport and metabolism
Plant breadth	LMM	NC_029982.1	gene-LOC107876086	protein indeterminate-domain 11	23143086	23147971	Protein indeterminate-domain 7 OS=Arabidopsis thaliana OX=3702 GN=IDD7 PE=2 SV=1	Function unknown
Plant breadth	LMM	NC_029982.1	gene-LOC107876087	polyadenylate-binding protein 2	23162868	23164913	Polyadenylate-binding protein 2 OS=Arabidopsis thaliana OX=3702 GN=PAB2 PE=1 SV=1	RNA processing and modification
Plant breadth	LMM	NC_029982.1	gene-LOC107876089	uncharacterized LOC107876089	23203677	23232164	NA	Posttranslational modification, protein turnover, chaperones
Plant breadth	LMM	NC_029982.1	gene-LOC107876091	probable receptor-like protein kinase At5g24010	23273692	23276533	Probable receptor-like protein kinase At5g24010 OS=Arabidopsis thaliana OX=3702 GN=At5g24010 PE=1 SV=1	Signal transduction mechanisms
Plant breadth	LMM	NC_029982.1	gene-LOC107873975	zinc finger MYM-type protein 1-like	23158556	23159477	NA	Function unknown
Plant breadth	LMM	NC_029982.1	gene-LOC107873976	uncharacterized LOC107873976	23194110	23194616	NA	Replication, recombination and repair
Plant breadth	LMM	NC_029982.1	gene-LOC107873977	nucleosome assembly protein 1;4-like	23196285	23197826	Nucleosome assembly protein 1;1 OS=Oryza sativa subsp. indica OX=39946 GN=NAP1;1 PE=1 SV=1	RNA processing and modification
Plant breadth	LMM	NC_029982.1	gene-LOC107873978	protein NETWORKED 4B-like	23245403	23246520	NA	Function unknown
Plant breadth	LMM	NC_029985.1	gene-LOC107841109	GTP-binding nuclear protein Ran-3	11358497	11364476	GTP-binding nuclear protein Ran1 OS=Solanum lycopersicum OX=4081 GN=RAN1 PE=2 SV=1	Intracellular trafficking, secretion, and vesicular transport
Plant breadth	LMM	NC_029985.1	gene-LOC107841110	GTP-binding nuclear protein Ran-3	11347128	11350636	GTP-binding nuclear protein Ran1 OS=Solanum lycopersicum OX=4081 GN=RAN1 PE=2 SV=1	Intracellular trafficking, secretion, and vesicular transport
Plant breadth	LMM	NC_029985.1	gene-LOC107841111	cytochrome P450 734A1	11399405	11405240	Cytochrome P450 734A1 OS=Arabidopsis thaliana OX=3702 GN=CYP734A1 PE=2 SV=1	Secondary metabolites biosynthesis, transport and catabolism
Plant breadth	LMM	NC_029985.1	gene-LOC107841112	uncharacterized LOC107841112	11461558	11465458	NA	Function unknown
Plant breadth	LMM	NC_029985.1	gene-LOC107841166	agamous-like MADS-box protein AGL28	11430053	11430563	Agamous-like MADS-box protein AGL62 OS=Arabidopsis thaliana OX=3702 GN=AGL62 PE=1 SV=1	Transcription
Plant breadth	LMM	NC_029985.1	gene-LOC107841167	agamous-like MADS-box protein AGL61	11460475	11461005	Agamous-like MADS-box protein AGL61 OS=Arabidopsis thaliana OX=3702 GN=AGL61 PE=1 SV=1	Transcription
Plant breadth	LMM	NC_029986.1	gene-LOC107843314	probable protein S-acyltransferase 16	151976340	151980336	Probable protein S-acyltransferase 16 OS=Arabidopsis thaliana OX=3702 GN=PAT16 PE=2 SV=1	Function unknown
Plant breadth	LMM	NC_029986.1	gene-LOC107843316	protein FAR-RED-ELONGATED HYPOCOTYL 1-LIKE	152104552	152107810	Protein FAR-RED-ELONGATED HYPOCOTYL 1-LIKE OS=Arabidopsis thaliana OX=3702 GN=FHL PE=1 SV=1	NA
Plant breadth	LMM	NW_015961225.1	gene-LOC107854705	transcription factor FAMA	256168	258918	Transcription factor FAMA OS=Arabidopsis thaliana OX=3702 GN=FAMA PE=1 SV=1	Transcription
Plant breadth	LMM	NW_015961225.1	gene-LOC107854708	26S proteasome non-ATPase regulatory subunit 1 homolog A	240166	254852	26S proteasome non-ATPase regulatory subunit 1 homolog A OS=Arabidopsis thaliana OX=3702 GN=RPN2A PE=1 SV=1	Posttranslational modification, protein turnover, chaperones
Plant breadth	LMM	NW_015961225.1	gene-LOC107854709	uncharacterized LOC107854709	183251	201748	NA	Cell cycle control, cell division, chromosome partitioning
Plant breadth	LMM	NW_015961225.1	gene-LOC107854700	F-box/kelch-repeat protein At3g23880-like	158704	159914	F-box/kelch-repeat protein At3g23880 OS=Arabidopsis thaliana OX=3702 GN=At3g23880 PE=2 SV=1	Function unknown
Plant breadth	LMM	NW_015961225.1	gene-LOC107854701	60S ribosomal protein L13a-1	223552	226721	60S ribosomal protein L13a-1 OS=Arabidopsis thaliana OX=3702 GN=RPL13AA PE=2 SV=1	Translation, ribosomal structure and biogenesis
Plant breadth	LMM	NW_015961225.1	gene-LOC107854702	probable caffeine synthase MTL3	231244	234107	7-methylxanthosine synthase 1 OS=Coffea canephora OX=49390 GN=XMT1 PE=1 SV=2	Function unknown
Plant breadth	LMM	NW_015961225.1	gene-LOC107854703	probable pectinesterase 29	214731	221368	Probable pectinesterase 29 OS=Arabidopsis thaliana OX=3702 GN=PME29 PE=2 SV=1	Carbohydrate transport and metabolism
Plant breadth	LMM	NW_015961225.1	gene-LOC107854704	probable indole-3-pyruvate monooxygenase YUCCA10	169183	182053	Probable indole-3-pyruvate monooxygenase YUCCA10 OS=Arabidopsis thaliana OX=3702 GN=YUC10 PE=2 SV=1	Secondary metabolites biosynthesis, transport and catabolism
Leaf length	EMMAX	NC_029987.1	gene-LOC107848317	protein STRICTOSIDINE SYNTHASE-LIKE 3	11229274	11235565	Protein STRICTOSIDINE SYNTHASE-LIKE 3 OS=Arabidopsis thaliana OX=3702 GN=SSL3 PE=2 SV=1	Translation, ribosomal structure and biogenesis
Leaf length	EMMAX	NC_029987.1	gene-LOC107848657	putative calcium-binding protein CML19	11319064	11320249	Calcium-binding protein CML37 OS=Arabidopsis thaliana OX=3702 GN=CML37 PE=1 SV=1	Signal transduction mechanisms
Leaf length	EMMAX	NC_029987.1	gene-LOC107846193	uncharacterized LOC107846193	11279297	11279806	NA	NA
Leaf length	EMMAX	NC_029987.1	gene-LOC107846194	uncharacterized LOC107846194	11285135	11287047	NA	NA
Leaf length	EMMAX	NC_029987.1	gene-LOC107847664	elongation factor-like GTPase 1	11309591	11313735	Elongation factor 2 OS=Parachlorella kessleri OX=3074 PE=2 SV=1	Translation, ribosomal structure and biogenesis
Leaf length	EMMAX	NC_029988.1	gene-LOC107850557	heat shock 70 kDa protein 15	74009439	74016415	Heat shock 70 kDa protein 15 OS=Arabidopsis thaliana OX=3702 GN=HSP70-15 PE=1 SV=1	Posttranslational modification, protein turnover, chaperones
Leaf width	EMMAX	NC_029980.1	gene-LOC107868585	uncharacterized LOC107868585	7923995	7924767	NA	Function unknown
Leaf width	EMMAX	NC_029980.1	gene-LOC107868590	cytochrome P450 82A3-like	8056849	8059226	Cytochrome P450 82A3 OS=Glycine max OX=3847 GN=CYP82A3 PE=2 SV=1	Secondary metabolites biosynthesis, transport and catabolism
Leaf width	EMMAX	NC_029980.1	gene-LOC107867113	serpin-ZX	7868184	7876313	Serpin-ZX OS=Arabidopsis thaliana OX=3702 GN=At1g47710 PE=1 SV=1	Defense mechanisms
Leaf width	EMMAX	NC_029980.1	gene-LOC107867116	nucleobase-ascorbate transporter 3	7881521	7890957	Nucleobase-ascorbate transporter 3 OS=Arabidopsis thaliana OX=3702 GN=NAT3 PE=2 SV=2	Nucleotide transport and metabolism
Leaf width	EMMAX	NC_029980.1	gene-LOC107867117	probable disease resistance protein At4g33300	7892479	7896457	Probable disease resistance protein At4g33300 OS=Arabidopsis thaliana OX=3702 GN=At4g33300 PE=2 SV=3	Function unknown
Leaf width	EMMAX	NC_029980.1	gene-LOC107867118	T-complex protein 1 subunit epsilon	7908336	7916592	T-complex protein 1 subunit epsilon OS=Arabidopsis thaliana OX=3702 GN=CCT5 PE=1 SV=1	Posttranslational modification, protein turnover, chaperones
Leaf width	EMMAX	NC_029980.1	gene-LOC107867119	uncharacterized LOC107867119	7925509	7930340	NA	NA
Leaf width	EMMAX	NC_029980.1	gene-LOC107867120	gamma-tubulin complex component 5	7930513	7946712	NA	Cytoskeleton
Leaf width	EMMAX	NC_029980.1	gene-LOC107867121	mitogen-activated protein kinase kinase kinase 5	7947605	7953150	Mitogen-activated protein kinase kinase kinase 5 OS=Arabidopsis thaliana OX=3702 GN=MAPKKK5 PE=1 SV=1	Signal transduction mechanisms
Leaf width	EMMAX	NC_029980.1	gene-LOC107867122	protein OSB1, mitochondrial	7994045	7998311	Protein OSB1, mitochondrial OS=Arabidopsis thaliana OX=3702 GN=OSB1 PE=1 SV=1	Replication, recombination and repair
First stem node length	LMM	NC_029982.1	gene-LOC107874639	transcription factor RAX2	7763307	7766466	Transcription factor MYB36 OS=Arabidopsis thaliana OX=3702 GN=MYB36 PE=1 SV=1	Transcription
First stem node length	LMM	NC_029982.1	gene-LOC107874640	heavy metal-associated isoprenylated plant protein 3-like	7821888	7824860	Heavy metal-associated isoprenylated plant protein 3 OS=Arabidopsis thaliana OX=3702 GN=HIPP03 PE=1 SV=1	Inorganic ion transport and metabolism
First stem node length	LMM	NC_029982.1	gene-LOC107875590	ABC transporter F family member 1	7832403	7838471	ABC transporter F family member 1 OS=Arabidopsis thaliana OX=3702 GN=ABCF1 PE=2 SV=1	Function unknown
First stem node length	LMM	NC_029982.1	gene-LOC107875591	nudix hydrolase 19, chloroplastic	7885395	7890842	Nudix hydrolase 19, chloroplastic OS=Arabidopsis thaliana OX=3702 GN=NUDT19 PE=1 SV=1	Replication, recombination and repair
First stem node length	LMM	NC_029982.1	gene-LOC107873841	uncharacterized LOC107873841	7854225	7855424	NA	Amino acid transport and metabolism
First stem node length	LMM	NC_029982.1	gene-LOC107873209	phosphoinositide phospholipase C 2	92780807	92815534	Phosphoinositide phospholipase C 2 OS=Arabidopsis thaliana OX=3702 GN=PLC2 PE=1 SV=1	Lipid transport and metabolism
First stem node length	LMM	NC_029982.1	gene-LOC107873210	uncharacterized LOC107873210	92770979	92772282	NA	NA
First stem node length	LMM	NC_029982.1	gene-LOC107874201	uncharacterized LOC107874201	92846117	92846686	NA	Replication, recombination and repair
First stem node length	LMM	NC_029982.1	gene-LOC107874352	uncharacterized LOC107874352	169649432	169652381	NA	Replication, recombination and repair
First stem node length	LMM	NC_029982.1	gene-LOC107873410	protein SGT1 homolog A-like	169788290	169792913	Protein SGT1 homolog OS=Oryza sativa subsp. japonica OX=39947 GN=SGT1 PE=1 SV=1	Signal transduction mechanisms
First stem node length	LMM	NC_029988.1	gene-LOC107850959	WD40 repeat-containing protein HOS15	23912153	23925488	WD40 repeat-containing protein HOS15 OS=Arabidopsis thaliana OX=3702 GN=HOS15 PE=2 SV=1	Chromatin structure and dynamics
First stem node length	LMM	NC_029988.1	gene-LOC107849572	G2/mitotic-specific cyclin C13-1	23906002	23910912	Putative cyclin-A3-1 OS=Arabidopsis thaliana OX=3702 GN=CYCA3-1 PE=3 SV=1	Cell cycle control, cell division, chromosome partitioning
First stem node length	LMM	NC_029988.1	gene-LOC107849687	putative cyclin-A3-1	23883134	23885910	Cyclin-A3-4 OS=Arabidopsis thaliana OX=3702 GN=CYCA3-4 PE=1 SV=1	Cell cycle control, cell division, chromosome partitioning
First stem node length	LMM	NC_029988.1	gene-LOC107849181	uncharacterized LOC107849181	127150158	127151149	NA	NA
First stem node length	LMM	NC_029988.1	gene-LOC107849790	uncharacterized LOC107849790	127148732	127151303	NA	Function unknown
First stem node length	LMM	NC_029988.1	gene-LOC107850707	probable LRR receptor-like serine/threonine-protein kinase At5g10290	224438820	224448017	Probable LRR receptor-like serine/threonine-protein kinase At5g10290 OS=Arabidopsis thaliana OX=3702 GN=At5g10290 PE=1 SV=1	Signal transduction mechanisms
First stem node length	LMM	NC_029988.1	gene-LOC107851035	pentatricopeptide repeat-containing protein At4g39952, mitochondrial	224461224	224464809	Pentatricopeptide repeat-containing protein At4g39952, mitochondrial OS=Arabidopsis thaliana OX=3702 GN=PCMP-E98 PE=2 SV=2	Function unknown
First stem node length	LMM	NC_029988.1	gene-LOC107851036	protein TIC 20-II, chloroplastic	224464907	224465636	Protein TIC 20-II, chloroplastic OS=Arabidopsis thaliana OX=3702 GN=TIC20-II PE=2 SV=1	Function unknown
First stem node length	LMM	NC_029988.1	gene-LOC107851243	membrane-associated protein VIPP1, chloroplastic	224466376	224477606	Membrane-associated protein VIPP1, chloroplastic OS=Arabidopsis thaliana OX=3702 GN=VIPP1 PE=1 SV=1	NA
First stem node length	LMM	NC_029988.1	gene-LOC107849498	probable LRR receptor-like serine/threonine-protein kinase At3g47570	224388406	224407112	Receptor kinase-like protein Xa21 OS=Oryza sativa subsp. indica OX=39946 GN=XA21 PE=1 SV=1	Signal transduction mechanisms
Stem thick	EMMAX	NC_029980.1	gene-LOC107868942	LOB domain-containing protein 10-like	129072866	129077071	LOB domain-containing protein 16 OS=Arabidopsis thaliana OX=3702 GN=LBD16 PE=1 SV=1	Function unknown
Stem thick	EMMAX	NC_029980.1	gene-LOC107869705	uncharacterized LOC107869705	128949929	128953747	NA	NA
Stem thick	EMMAX	NC_029980.1	gene-LOC107867951	uncharacterized LOC107867951	128962491	128967661	NA	Function unknown
Stem thick	EMMAX	NC_029981.1	gene-LOC107870658	E3 ubiquitin-protein ligase RHA2A	67352266	67353203	E3 ubiquitin-protein ligase RHA2A OS=Arabidopsis thaliana OX=3702 GN=RHA2A PE=1 SV=1	Posttranslational modification, protein turnover, chaperones
Stem thick	EMMAX	NC_029981.1	gene-LOC107870660	protein GIGANTEA	67463789	67465155	Protein GIGANTEA OS=Arabidopsis thaliana OX=3702 GN=GI PE=1 SV=2	Function unknown
Stem thick	EMMAX	NC_029985.1	gene-LOC107842445	protein FLC EXPRESSOR	70603285	70609311	Protein FLC EXPRESSOR OS=Arabidopsis thaliana OX=3702 GN=FLX PE=1 SV=1	Function unknown
Stem thick	EMMAX	NC_029985.1	gene-LOC107841324	uncharacterized LOC107841324	70686926	70687390	NA	Replication, recombination and repair
Weight per fruit	LMM	NC_029977.1	gene-LOC107871708	probable protein phosphatase 2C 60	37440986	37458299	Probable protein phosphatase 2C 60 OS=Arabidopsis thaliana OX=3702 GN=At4g31860 PE=2 SV=1	Signal transduction mechanisms
Weight per fruit	LMM	NC_029977.1	gene-LOC107871723	40S ribosomal protein S6	37498279	37501377	40S ribosomal protein S6 OS=Asparagus officinalis OX=4686 GN=rps6 PE=2 SV=1	Translation, ribosomal structure and biogenesis
Weight per fruit	LMM	NC_029977.1	gene-LOC107840314	uncharacterized LOC107840314	177415650	177423474	NA	Function unknown
Weight per fruit	LMM	NC_029977.1	gene-LOC107840322	stachyose synthase	177499096	177503003	Stachyose synthase OS=Pisum sativum OX=3888 GN=STS1 PE=1 SV=1	Function unknown
Weight per fruit	LMM	NC_029979.1	gene-LOC107864878	uncharacterized LOC107864878	20706800	20707453	NA	Replication, recombination and repair
Weight per fruit	LMM	NC_029979.1	gene-LOC107865984	uncharacterized LOC107865984	20559061	20559747	NA	NA
Weight per fruit	LMM	NC_029979.1	gene-LOC107865985	uncharacterized LOC107865985	20610302	20610921	NA	NA
Weight per fruit	LMM	NC_029979.1	gene-LOC107862585	uncharacterized LOC107862585	20516612	20517684	NA	Function unknown
Weight per fruit	LMM	NC_029979.1	gene-LOC107862586	uncharacterized LOC107862586	20523661	20528141	NA	Function unknown
Weight per fruit	LMM	NC_029979.1	gene-LOC107862587	C2 and GRAM domain-containing protein At5g50170	20532781	20539336	C2 and GRAM domain-containing protein At5g50170 OS=Arabidopsis thaliana OX=3702 GN=At5g50170 PE=2 SV=1	Function unknown
Weight per fruit	LMM	NC_029979.1	gene-LOC107862588	plant intracellular Ras-group-related LRR protein 9	20540743	20546097	Plant intracellular Ras-group-related LRR protein 1 OS=Arabidopsis thaliana OX=3702 GN=PIRL1 PE=2 SV=1	Function unknown
Weight per fruit	LMM	NC_029979.1	gene-LOC107862589	protein DETOXIFICATION 16	20546420	20557496	Protein DETOXIFICATION 16 OS=Arabidopsis thaliana OX=3702 GN=DTX16 PE=2 SV=1	Defense mechanisms
Weight per fruit	LMM	NC_029979.1	gene-LOC107862590	protein JOKA2	20601929	20606668	Protein JOKA2 OS=Solanum tuberosum OX=4113 GN=JOKA2 PE=1 SV=1	Function unknown
Weight per fruit	LMM	NC_029979.1	gene-LOC107862591	uncharacterized LOC107862591	20614515	20615341	NA	Function unknown
Weight per fruit	LMM	NC_029979.1	gene-LOC107862592	pentatricopeptide repeat-containing protein At3g48250, chloroplastic	20615463	20621415	Pentatricopeptide repeat-containing protein At3g48250, chloroplastic OS=Arabidopsis thaliana OX=3702 GN=At3g48250 PE=2 SV=1	Function unknown
Weight per fruit	LMM	NC_029979.1	gene-LOC107863740	valine--tRNA ligase, chloroplastic/mitochondrial 2	179589054	179674098	Valine--tRNA ligase, chloroplastic/mitochondrial 2 OS=Arabidopsis thaliana OX=3702 GN=EMB2247 PE=3 SV=1	Translation, ribosomal structure and biogenesis
Weight per fruit	LMM	NC_029980.1	gene-LOC107868577	uncharacterized LOC107868577	7593988	7594620	NA	Replication, recombination and repair
Weight per fruit	LMM	NC_029980.1	gene-LOC107869429	probable transcription factor KAN4	7574344	7578502	Probable transcription factor KAN4 OS=Arabidopsis thaliana OX=3702 GN=KAN4 PE=1 SV=1	Transcription
Weight per fruit	LMM	NC_029980.1	gene-LOC107869430	uncharacterized LOC107869430	7592341	7593810	NA	Replication, recombination and repair
Weight per fruit	LMM	NC_029980.1	gene-LOC107867097	demethylepipodophyllotoxin synthase	7471132	7480495	Cytochrome P450 82A3 OS=Glycine max OX=3847 GN=CYP82A3 PE=2 SV=1	Secondary metabolites biosynthesis, transport and catabolism
Weight per fruit	LMM	NC_029980.1	gene-LOC107867099	cytochrome P450 CYP82D47	7516286	7519521	Cytochrome P450 82A3 OS=Glycine max OX=3847 GN=CYP82A3 PE=2 SV=1	Secondary metabolites biosynthesis, transport and catabolism
Weight per fruit	LMM	NC_029981.1	gene-LOC107871066	2-hydroxyisoflavanone dehydratase	184534210	184535529	2-hydroxyisoflavanone dehydratase OS=Glycyrrhiza echinata OX=46348 GN=HIDM PE=1 SV=1	Defense mechanisms
Weight per fruit	LMM	NC_029982.1	gene-LOC107874912	uncharacterized LOC107874912	48243465	48244041	NA	Function unknown
Weight per fruit	LMM	NC_029982.1	gene-LOC107872993	filament-like plant protein	48208982	48215450	Filament-like plant protein (Fragment) OS=Solanum lycopersicum OX=4081 GN=FPP PE=1 SV=1	Function unknown
Weight per fruit	LMM	NC_029982.1	gene-LOC107872994	chlorophyllide a oxygenase, chloroplastic	48236949	48242077	Chlorophyllide a oxygenase, chloroplastic OS=Arabidopsis thaliana OX=3702 GN=CAO PE=1 SV=1	Inorganic ion transport and metabolism
Weight per fruit	LMM	NC_029983.1	gene-LOC107878347	zinc finger CCCH domain-containing protein 2	198219014	198220822	Zinc finger CCCH domain-containing protein 2 OS=Arabidopsis thaliana OX=3702 GN=TZF4 PE=1 SV=1	Function unknown
Weight per fruit	LMM	NC_029983.1	gene-LOC107878349	probable protein phosphatase 2C 58	198240817	198250231	Probable protein phosphatase 2C 58 OS=Arabidopsis thaliana OX=3702 GN=At4g28400 PE=2 SV=1	Signal transduction mechanisms
Weight per fruit	LMM	NC_029983.1	gene-LOC107878351	non-specific lipid-transfer protein 13	198348114	198348851	NA	Function unknown
Weight per fruit	LMM	NC_029983.1	gene-LOC107878352	non-specific lipid-transfer protein 13	198349984	198350625	NA	Function unknown
Weight per fruit	LMM	NC_029983.1	gene-LOC107878353	protein TPX2	198386260	198391978	Protein TPX2 OS=Arabidopsis thaliana OX=3702 GN=TPX2 PE=1 SV=1	Function unknown
Weight per fruit	LMM	NC_029983.1	gene-LOC107878354	putative E3 ubiquitin-protein ligase RING1a	198392243	198403600	Putative E3 ubiquitin-protein ligase RING1a OS=Arabidopsis thaliana OX=3702 GN=RING1A PE=1 SV=2	Posttranslational modification, protein turnover, chaperones
Weight per fruit	LMM	NC_029983.1	gene-LOC107877317	transcription factor MYB106-like	198298021	198300093	Transcription factor MYB106 OS=Arabidopsis thaliana OX=3702 GN=MYB106 PE=2 SV=1	Transcription
Weight per fruit	LMM	NC_029983.1	gene-LOC107878386	protein NUCLEAR FUSION DEFECTIVE 6, mitochondrial	202951312	202954724	Protein NUCLEAR FUSION DEFECTIVE 6, mitochondrial OS=Arabidopsis thaliana OX=3702 GN=NFD6 PE=3 SV=1	Function unknown
Weight per fruit	LMM	NC_029983.1	gene-LOC107878387	receptor-like protein kinase HSL1	203015379	203019418	Receptor-like protein kinase HSL1 OS=Arabidopsis thaliana OX=3702 GN=HSL1 PE=2 SV=1	Signal transduction mechanisms
Weight per fruit	LMM	NC_029983.1	gene-LOC107878388	NAC domain-containing protein 73	203042262	203045209	NAC domain-containing protein 73 OS=Arabidopsis thaliana OX=3702 GN=NAC073 PE=2 SV=1	Transcription
Weight per fruit	LMM	NC_029983.1	gene-LOC107878389	protein trichome birefringence-like 38	203047116	203049178	Protein trichome birefringence-like 28 OS=Arabidopsis thaliana OX=3702 GN=TBL28 PE=2 SV=1	Function unknown
Weight per fruit	LMM	NC_029983.1	gene-LOC107878390	protein-lysine N-methyltransferase rrg1	203045598	203053089	NA	RNA processing and modification
Weight per fruit	LMM	NC_029983.1	gene-LOC107878391	HIPL1 protein	203086447	203094915	HIPL1 protein OS=Arabidopsis thaliana OX=3702 GN=HIPL1 PE=3 SV=2	Carbohydrate transport and metabolism
Weight per fruit	LMM	NC_029983.1	gene-LOC107878392	zinc finger protein NUTCRACKER	203127565	203130623	Zinc finger protein MAGPIE OS=Arabidopsis thaliana OX=3702 GN=MGP PE=1 SV=1	Function unknown
Weight per fruit	LMM	NC_029988.1	gene-LOC107848949	pleiotropic drug resistance protein 1-like	26499331	26501300	U-box domain-containing protein 70 OS=Oryza sativa subsp. japonica OX=39947 GN=PUB70 PE=1 SV=1	Signal transduction mechanisms
Weight per fruit	LMM	NC_029988.1	gene-LOC107851634	serine carboxypeptidase-like 13	26375693	26380047	Serine carboxypeptidase-like 18 OS=Arabidopsis thaliana OX=3702 GN=SCPL18 PE=2 SV=2	NA
Weight per fruit	LMM	NC_029988.1	gene-LOC107849256	uncharacterized LOC107849256	172074816	172075539	NA	Function unknown
Weight per fruit	LMM	NC_029988.1	gene-LOC107849319	uncharacterized LOC107849319	189791360	189792914	NA	NA
Weight per fruit	LMM	NC_029988.1	gene-LOC107850510	ATPase GET3B	189880888	189924879	ATPase GET3B OS=Arabidopsis thaliana OX=3702 GN=GET3B PE=1 SV=1	Inorganic ion transport and metabolism
Weight per fruit	LMM	NW_015961228.1	gene-LOC107854714	UDP-glucose flavonoid 3-O-glucosyltransferase 6-like	1450824	1451606	UDP-glucose flavonoid 3-O-glucosyltransferase 6 OS=Fragaria ananassa OX=3747 GN=GT6 PE=1 SV=1	NA
Weight per fruit	LMM	NW_015961228.1	gene-LOC107854716	secreted RxLR effector protein 161-like	1563427	1563975	Retrovirus-related Pol polyprotein from transposon TNT 1-94 OS=Nicotiana tabacum OX=4097 PE=2 SV=1	Replication, recombination and repair
Longitudinal diameter of fruit	LMM	NC_029977.1	gene-LOC107854462	extensin-1-like	48109163	48111353	NA	NA
Longitudinal diameter of fruit	LMM	NC_029977.1	gene-LOC107873685	glucan endo-1,3-beta-glucosidase 4	48069734	48077216	Glucan endo-1,3-beta-glucosidase 4 OS=Arabidopsis thaliana OX=3702 GN=At3g13560 PE=2 SV=1	Carbohydrate transport and metabolism
Longitudinal diameter of fruit	LMM	NC_029977.1	gene-LOC107873714	extensin-2-like	48097230	48100784	NA	Function unknown
Longitudinal diameter of fruit	LMM	NC_029977.1	gene-LOC107873721	extensin-2-like	48101227	48102614	NA	Function unknown
Longitudinal diameter of fruit	LMM	NC_029977.1	gene-LOC107873729	constitutive photomorphogenesis protein 10	48082104	48101119	Constitutive photomorphogenesis protein 10 OS=Arabidopsis thaliana OX=3702 GN=COP10 PE=1 SV=1	Posttranslational modification, protein turnover, chaperones
Longitudinal diameter of fruit	LMM	NC_029977.1	gene-LOC107873744	probable polyamine transporter At3g13620	48231396	48233637	Probable polyamine transporter At3g13620 OS=Arabidopsis thaliana OX=3702 GN=At3g13620 PE=2 SV=1	Amino acid transport and metabolism
Longitudinal diameter of fruit	LMM	NC_029979.1	gene-LOC107863207	heat shock protein 83	49565439	49568733	Heat shock protein 83 OS=Ipomoea nil OX=35883 GN=HSP83A PE=2 SV=1	Posttranslational modification, protein turnover, chaperones
Longitudinal diameter of fruit	LMM	NC_029979.1	gene-LOC107863208	uncharacterized LOC107863208	49570532	49576720	NA	NA
Longitudinal diameter of fruit	LMM	NC_029979.1	gene-LOC107863209	heavy metal-associated isoprenylated plant protein 39	49628449	49629945	Heavy metal-associated isoprenylated plant protein 39 OS=Arabidopsis thaliana OX=3702 GN=HIPP39 PE=2 SV=1	Inorganic ion transport and metabolism
Longitudinal diameter of fruit	LMM	NC_029979.1	gene-LOC107863211	uncharacterized protein PAM68-like	49670099	49670943	Uncharacterized protein PAM68-like OS=Arabidopsis thaliana OX=3702 GN=At5g52780 PE=2 SV=1	Function unknown
Longitudinal diameter of fruit	LMM	NC_029979.1	gene-LOC107863212	metal tolerance protein C4	49677982	49682714	Metal tolerance protein C4 OS=Arabidopsis thaliana OX=3702 GN=MTPC4 PE=2 SV=1	NA
Longitudinal diameter of fruit	LMM	NC_029979.1	gene-LOC107865067	uncharacterized LOC107865067	49545579	49546249	NA	Function unknown
Longitudinal diameter of fruit	LMM	NC_029979.1	gene-LOC107866148	DUF21 domain-containing protein At5g52790	49688073	49692288	DUF21 domain-containing protein At5g52790 OS=Arabidopsis thaliana OX=3702 GN=CBSDUF5 PE=2 SV=2	Function unknown
Longitudinal diameter of fruit	LMM	NC_029982.1	gene-LOC107872960	protein cornichon homolog 4	45175560	45183754	Protein cornichon homolog 4 OS=Arabidopsis thaliana OX=3702 GN=At1g12390 PE=1 SV=1	NA
Longitudinal diameter of fruit	LMM	NC_029982.1	gene-LOC107872961	esterase C25G4.2	45232463	45236023	Rhodanese-like domain-containing protein 6 OS=Arabidopsis thaliana OX=3702 GN=STR6 PE=2 SV=1	Amino acid transport and metabolism
Longitudinal diameter of fruit	LMM	NC_029982.1	gene-LOC107872967	purine permease 3	46078024	46086309	Purine permease 3 OS=Arabidopsis thaliana OX=3702 GN=PUP3 PE=2 SV=1	Function unknown
Longitudinal diameter of fruit	LMM	NC_029982.1	gene-LOC107872968	uncharacterized protein At4g19900	46081394	46085302	Uncharacterized protein At4g19900 OS=Arabidopsis thaliana OX=3702 GN=At4g19900 PE=2 SV=1	Carbohydrate transport and metabolism
Longitudinal diameter of fruit	LMM	NC_029983.1	gene-LOC107878340	tyrosine aminotransferase	198016817	198028954	Nicotianamine aminotransferase 1 OS=Oryza sativa subsp. japonica OX=39947 GN=NAAT1 PE=1 SV=1	Amino acid transport and metabolism
Longitudinal diameter of fruit	LMM	NC_029983.1	gene-LOC107878341	tyrosine aminotransferase	198035767	198040714	Tyrosine aminotransferase OS=Arabidopsis thaliana OX=3702 GN=TAT PE=2 SV=1	Amino acid transport and metabolism
Longitudinal diameter of fruit	LMM	NC_029983.1	gene-LOC107878342	probable aminotransferase TAT2	198053400	198060898	Tyrosine aminotransferase OS=Arabidopsis thaliana OX=3702 GN=TAT PE=2 SV=1	Amino acid transport and metabolism
Longitudinal diameter of fruit	LMM	NC_029983.1	gene-LOC107878343	nucleolar GTP-binding protein 1	198071533	198076060	Nucleolar GTP-binding protein 1 OS=Arabidopsis thaliana OX=3702 GN=At1g50920 PE=2 SV=1	Function unknown
Longitudinal diameter of fruit	LMM	NC_029983.1	gene-LOC107878344	ethylene-responsive transcription factor 4	198157969	198158964	Ethylene-responsive transcription factor 4 OS=Nicotiana sylvestris OX=4096 GN=ERF4 PE=2 SV=1	Transcription
Longitudinal diameter of fruit	LMM	NC_029983.1	gene-LOC107878347	zinc finger CCCH domain-containing protein 2	198219014	198220822	Zinc finger CCCH domain-containing protein 2 OS=Arabidopsis thaliana OX=3702 GN=TZF4 PE=1 SV=1	Function unknown
Longitudinal diameter of fruit	LMM	NC_029983.1	gene-LOC107876786	uncharacterized LOC107876786	198105410	198108899	NA	Replication, recombination and repair
Longitudinal diameter of fruit	LMM	NC_029987.1	gene-LOC107846264	disease resistance protein RPP13-like	23907382	23909602	Putative disease resistance protein RGA1 OS=Solanum bulbocastanum OX=147425 GN=RGA1 PE=2 SV=2	Signal transduction mechanisms
Longitudinal diameter of fruit	LMM	NC_029987.1	gene-LOC107848164	serine/arginine-rich splicing factor RSZ21A	160596779	160605303	Serine/arginine-rich splicing factor RSZ21 OS=Oryza sativa subsp. japonica OX=39947 GN=RSZP21 PE=2 SV=1	RNA processing and modification
Longitudinal diameter of fruit	LMM	NC_029987.1	gene-LOC107848583	uncharacterized LOC107848583	161164323	161173967	NA	Function unknown
Longitudinal diameter of fruit	LMM	NC_029987.1	gene-LOC107846519	uncharacterized LOC107846519	161159875	161160695	NA	Replication, recombination and repair
Longitudinal diameter of fruit	LMM	NC_029987.1	gene-LOC107847096	uncharacterized mitochondrial protein AtMg00810-like	161156440	161157238	Retrovirus-related Pol polyprotein from transposon RE2 OS=Arabidopsis thaliana OX=3702 GN=RE2 PE=4 SV=1	Replication, recombination and repair
Longitudinal diameter of fruit	LMM	NC_029988.1	gene-LOC107848947	uncharacterized mitochondrial protein AtMg00810-like	26307512	26308970	Retrovirus-related Pol polyprotein from transposon RE2 OS=Arabidopsis thaliana OX=3702 GN=RE2 PE=4 SV=1	Replication, recombination and repair
Longitudinal diameter of fruit	LMM	NC_029988.1	gene-LOC107848949	pleiotropic drug resistance protein 1-like	26499331	26501300	U-box domain-containing protein 70 OS=Oryza sativa subsp. japonica OX=39947 GN=PUB70 PE=1 SV=1	Signal transduction mechanisms
Longitudinal diameter of fruit	LMM	NC_029988.1	gene-LOC107851634	serine carboxypeptidase-like 13	26375693	26380047	Serine carboxypeptidase-like 18 OS=Arabidopsis thaliana OX=3702 GN=SCPL18 PE=2 SV=2	NA
Longitudinal diameter of fruit	LMM	NC_029988.1	gene-LOC107849409	uncharacterized mitochondrial protein AtMg00810-like	209549742	209550749	Retrovirus-related Pol polyprotein from transposon TNT 1-94 OS=Nicotiana tabacum OX=4097 PE=2 SV=1	Posttranslational modification, protein turnover, chaperones
Longitudinal diameter of fruit	LMM	NC_029988.1	gene-LOC107849880	60S ribosomal protein L28-1-like	209565385	209565961	60S ribosomal protein L28-1 OS=Arabidopsis thaliana OX=3702 GN=RPL28A PE=1 SV=1	Translation, ribosomal structure and biogenesis
Longitudinal diameter of fruit	LMM	NC_029988.1	gene-LOC107850085	peroxidase 5-like	209410556	209411883	Peroxidase 5 OS=Vitis vinifera OX=29760 GN=GSVIVT00037159001 PE=1 SV=2	Secondary metabolites biosynthesis, transport and catabolism
Longitudinal diameter of fruit	LMM	NC_029988.1	gene-LOC107850630	induced stolen tip protein TUB8	227910700	227912401	Induced stolen tip protein TUB8 (Fragment) OS=Solanum tuberosum OX=4113 GN=TUB8 PE=2 SV=1	NA
Longitudinal diameter of fruit	LMM	NC_029988.1	gene-LOC107851033	mannan endo-1,4-beta-mannosidase 6	227991270	227996554	Mannan endo-1,4-beta-mannosidase 6 OS=Oryza sativa subsp. japonica OX=39947 GN=MAN6 PE=2 SV=2	Carbohydrate transport and metabolism
Longitudinal diameter of fruit	LMM	NC_029988.1	gene-LOC107851058	acyl-CoA--sterol O-acyltransferase 1	227954993	227956905	Acyl-CoA--sterol O-acyltransferase 1 OS=Arabidopsis thaliana OX=3702 GN=ASAT1 PE=1 SV=1	Function unknown
Longitudinal diameter of fruit	LMM	NC_029988.1	gene-LOC107851059	acyl-CoA--sterol O-acyltransferase 1-like	227957266	227958480	Acyl-CoA--sterol O-acyltransferase 1 OS=Arabidopsis thaliana OX=3702 GN=ASAT1 PE=1 SV=1	Function unknown
Longitudinal diameter of fruit	LMM	NC_029988.1	gene-LOC107851060	acyl-CoA--sterol O-acyltransferase 1-like	227961223	227962262	Acyl-CoA--sterol O-acyltransferase 1 OS=Arabidopsis thaliana OX=3702 GN=ASAT1 PE=1 SV=1	Function unknown
Longitudinal diameter of fruit	LMM	NC_029988.1	gene-LOC107851061	rho GDP-dissociation inhibitor 1	227948394	227951863	Rho GDP-dissociation inhibitor 1 OS=Arabidopsis thaliana OX=3702 GN=GDI1 PE=1 SV=1	Signal transduction mechanisms
Longitudinal diameter of fruit	LMM	NC_029988.1	gene-LOC107851262	tonoplast dicarboxylate transporter	227855146	227860190	Tonoplast dicarboxylate transporter OS=Arabidopsis thaliana OX=3702 GN=TDT PE=2 SV=2	Inorganic ion transport and metabolism
Longitudinal diameter of fruit	LMM	NC_029988.1	gene-LOC107851264	uncharacterized LOC107851264	227928036	227932180	NA	Transcription
Longitudinal diameter of fruit	LMM	NC_029988.1	gene-LOC107851265	uncharacterized LOC107851265	227925741	227927935	NA	NA
Longitudinal diameter of fruit	LMM	NC_029988.1	gene-LOC107851284	fumarylacetoacetase	228011047	228018936	Fumarylacetoacetase OS=Arabidopsis thaliana OX=3702 GN=FAH PE=1 SV=1	Carbohydrate transport and metabolism
Longitudinal diameter of fruit	LMM	NC_029988.1	gene-LOC107851495	uncharacterized LOC107851495	228003471	228006897	NA	Function unknown
Longitudinal diameter of fruit	LMM	NC_029988.1	gene-LOC107851496	acyl carrier protein 3, mitochondrial	228000449	228003439	Acyl carrier protein 3, mitochondrial OS=Arabidopsis thaliana OX=3702 GN=MTACP2 PE=1 SV=1	Lipid transport and metabolism
Longitudinal diameter of fruit	LMM	NC_029988.1	gene-LOC107851534	DNA-directed RNA polymerases I and III subunit RPAC2	227980796	227986699	NA	Transcription
Longitudinal diameter of fruit	LMM	NC_029988.1	gene-LOC107851668	uncharacterized LOC107851668	227939494	227942932	NA	NA
Longitudinal diameter of fruit	LMM	NC_029988.1	gene-LOC107849535	cysteine proteinase inhibitor 1-like	227837127	227837486	NA	Carbohydrate transport and metabolism
Longitudinal diameter of fruit	LMM	NC_029988.1	gene-LOC107849536	uncharacterized LOC107849536	227838191	227838580	NA	NA
Longitudinal diameter of fruit	LMM	NC_029988.1	gene-LOC107849537	cysteine proteinase inhibitor 1-like	227839609	227842135	NA	NA
Longitudinal diameter of fruit	LMM	NC_029988.1	gene-LOC107849539	E3 ubiquitin-protein ligase UPL5-like	227904732	227906673	E3 ubiquitin-protein ligase UPL5 OS=Arabidopsis thaliana OX=3702 GN=UPL5 PE=1 SV=1	Posttranslational modification, protein turnover, chaperones
Longitudinal diameter of fruit	LMM	NC_029988.1	gene-LOC107849755	acyl-CoA--sterol O-acyltransferase 1	227965441	227966870	Acyl-CoA--sterol O-acyltransferase 1 OS=Arabidopsis thaliana OX=3702 GN=ASAT1 PE=1 SV=1	Function unknown
Longitudinal diameter of fruit	LMM	NC_029988.1	gene-LOC107849948	acyl-CoA--sterol O-acyltransferase 1-like	227970144	227971300	Acyl-CoA--sterol O-acyltransferase 1 OS=Arabidopsis thaliana OX=3702 GN=ASAT1 PE=1 SV=1	Function unknown
Longitudinal diameter of fruit	LMM	NC_029988.1	gene-LOC107850087	acyl-CoA--sterol O-acyltransferase 1-like	227968473	227969531	Acyl-CoA--sterol O-acyltransferase 1 OS=Arabidopsis thaliana OX=3702 GN=ASAT1 PE=1 SV=1	Function unknown
Longitudinal diameter of fruit	LMM	NC_029988.1	gene-LOC107850152	cytokinin riboside 5'-monophosphate phosphoribohydrolase LOG3-like	227978932	227979585	Cytokinin riboside 5'-monophosphate phosphoribohydrolase LOG3 OS=Arabidopsis thaliana OX=3702 GN=LOG3 PE=1 SV=1	Carbohydrate transport and metabolism
Longitudinal diameter of fruit	LMM	NC_029988.1	gene-LOC107850161	cytokinin riboside 5'-monophosphate phosphoribohydrolase LOG3-like	227975932	227976585	Cytokinin riboside 5'-monophosphate phosphoribohydrolase LOG3 OS=Arabidopsis thaliana OX=3702 GN=LOG3 PE=1 SV=1	Carbohydrate transport and metabolism
Longitudinal diameter of fruit	LMM	NW_015960681.1	gene-LOC107852916	serine/threonine-protein kinase BSK5	1253708	1260203	Serine/threonine-protein kinase BSK5 OS=Arabidopsis thaliana OX=3702 GN=BSK5 PE=1 SV=1	Signal transduction mechanisms
Longitudinal diameter of fruit	LMM	NW_015960681.1	gene-LOC107852928	phosphatidylinositol:ceramide inositolphosphotransferase 1	1319373	1323799	Phosphatidylinositol:ceramide inositolphosphotransferase 1 OS=Arabidopsis thaliana OX=3702 GN=IPCS1 PE=2 SV=1	Function unknown
Longitudinal diameter of fruit	LMM	NW_015960681.1	gene-LOC107852900	uncharacterized mitochondrial protein AtMg00810-like	1180122	1180613	Retrovirus-related Pol polyprotein from transposon RE1 OS=Arabidopsis thaliana OX=3702 GN=RE1 PE=2 SV=1	Replication, recombination and repair
Longitudinal diameter of fruit	LMM	NW_015960900.1	gene-LOC107853560	F-box/kelch-repeat protein SKIP25	229666	230955	F-box/kelch-repeat protein SKIP25 OS=Arabidopsis thaliana OX=3702 GN=SKIP25 PE=1 SV=1	Function unknown
Transverse diameter of fruit	LMM	NC_029979.1	gene-LOC107863095	nephrocystin-3	40788053	40796841	NA	Cytoskeleton
Transverse diameter of fruit	LMM	NC_029979.1	gene-LOC107863096	uncharacterized LOC107863096	40804150	40808707	NA	NA
Transverse diameter of fruit	LMM	NC_029979.1	gene-LOC107863097	putative aminoacrylate hydrolase RutD	40810305	40816893	NA	Lipid transport and metabolism
Transverse diameter of fruit	LMM	NC_029979.1	gene-LOC107863098	protein ABIL3	40828999	40833732	Protein ABIL3 OS=Arabidopsis thaliana OX=3702 GN=ABIL3 PE=2 SV=1	Function unknown
Transverse diameter of fruit	LMM	NC_029979.1	gene-LOC107863100	uncharacterized LOC107863100	40826425	40828849	NA	Function unknown
Transverse diameter of fruit	LMM	NC_029979.1	gene-LOC107863101	nucleoprotein TPR	40863382	40867582	NA	NA
Transverse diameter of fruit	LMM	NC_029979.1	gene-LOC107863102	phytolongin Phyl2.1	40883562	40885034	Phytolongin Phyl2.1 OS=Arabidopsis thaliana OX=3702 GN=PHYL2.1 PE=2 SV=1	Function unknown
Transverse diameter of fruit	LMM	NC_029979.1	gene-LOC107863103	uncharacterized LOC107863103	40942671	40946265	RNA-directed DNA polymerase homolog OS=Oenothera berteroana OX=3950 PE=4 SV=1	Replication, recombination and repair
Transverse diameter of fruit	LMM	NC_029979.1	gene-LOC107863104	soluble starch synthase 1, chloroplastic/amyloplastic	40919724	40928934	Soluble starch synthase 1, chloroplastic/amyloplastic OS=Solanum tuberosum OX=4113 PE=2 SV=1	Coenzyme transport and metabolism
Transverse diameter of fruit	LMM	NC_029979.1	gene-LOC107865043	uncharacterized LOC107865043	40847788	40850197	NA	Replication, recombination and repair
Transverse diameter of fruit	LMM	NC_029979.1	gene-LOC107865044	protein RKD4	40854800	40856462	Protein RKD4 OS=Arabidopsis thaliana OX=3702 GN=RKD4 PE=3 SV=1	Transcription
Transverse diameter of fruit	LMM	NC_029979.1	gene-LOC107866117	uncharacterized LOC107866117	40856765	40858372	Uncharacterized protein At4g00950 OS=Arabidopsis thaliana OX=3702 GN=At4g00950 PE=2 SV=1	Function unknown
Transverse diameter of fruit	LMM	NC_029980.1	gene-LOC107869426	pathogenesis-related thaumatin-like protein 3.5	6664982	6666424	Pathogenesis-related thaumatin-like protein 3.5 OS=Cryptomeria japonica OX=3369 PE=1 SV=1	Posttranslational modification, protein turnover, chaperones
Transverse diameter of fruit	LMM	NC_029980.1	gene-LOC107869427	DNA damage-binding protein 1-like	6671651	6676941	DNA damage-binding protein 1 OS=Solanum lycopersicum OX=4081 GN=DDB1 PE=1 SV=1	Replication, recombination and repair
Transverse diameter of fruit	LMM	NC_029980.1	gene-LOC107869428	elongation of fatty acids protein 3-like	6686773	6688277	Elongation of fatty acids protein 3-like OS=Arabidopsis thaliana OX=3702 GN=HOS3 PE=2 SV=1	Lipid transport and metabolism
Transverse diameter of fruit	LMM	NC_029980.1	gene-LOC107867055	uncharacterized LOC107867055	6578188	6585194	NA	NA
Transverse diameter of fruit	LMM	NC_029980.1	gene-LOC107867057	importin subunit alpha-2-like	6612294	6615524	NA	Intracellular trafficking, secretion, and vesicular transport
Transverse diameter of fruit	LMM	NC_029980.1	gene-LOC107867059	uncharacterized LOC107867059	6654874	6662704	NA	NA
Transverse diameter of fruit	LMM	NC_029980.1	gene-LOC107867060	probable 1-acyl-sn-glycerol-3-phosphate acyltransferase 4	6678974	6682482	Probable 1-acyl-sn-glycerol-3-phosphate acyltransferase 4 OS=Arabidopsis thaliana OX=3702 GN=LPAT4 PE=2 SV=1	Lipid transport and metabolism
Transverse diameter of fruit	LMM	NC_029980.1	gene-LOC107867061	probable galacturonosyltransferase-like 1	6707244	6708645	Probable galacturonosyltransferase-like 1 OS=Arabidopsis thaliana OX=3702 GN=GATL1 PE=2 SV=1	Carbohydrate transport and metabolism
Transverse diameter of fruit	LMM	NC_029980.1	gene-LOC107867063	uncharacterized LOC107867063	6715490	6728446	Putative pentatricopeptide repeat-containing protein At1g19290 OS=Arabidopsis thaliana OX=3702 GN=At1g19290 PE=3 SV=2	Function unknown
Transverse diameter of fruit	LMM	NC_029980.1	gene-LOC107867064	cytidine deaminase 1-like	6719667	6720835	Cytidine deaminase 1 OS=Arabidopsis thaliana OX=3702 GN=CDA1 PE=1 SV=1	Nucleotide transport and metabolism
Transverse diameter of fruit	LMM	NC_029980.1	gene-LOC107867065	DNA damage-binding protein 1-like	6751619	6759008	DNA damage-binding protein 1 OS=Solanum lycopersicum OX=4081 GN=DDB1 PE=1 SV=1	Replication, recombination and repair
Transverse diameter of fruit	LMM	NC_029982.1	gene-LOC107873277	coiled-coil domain-containing protein 18	120060894	120124654	NA	NA
Transverse diameter of fruit	LMM	NC_029982.1	gene-LOC107874357	uncharacterized LOC107874357	172359119	172359865	NA	Function unknown
Transverse diameter of fruit	LMM	NC_029988.1	gene-LOC107849409	uncharacterized mitochondrial protein AtMg00810-like	209549742	209550749	Retrovirus-related Pol polyprotein from transposon TNT 1-94 OS=Nicotiana tabacum OX=4097 PE=2 SV=1	Posttranslational modification, protein turnover, chaperones
Transverse diameter of fruit	LMM	NC_029988.1	gene-LOC107849880	60S ribosomal protein L28-1-like	209565385	209565961	60S ribosomal protein L28-1 OS=Arabidopsis thaliana OX=3702 GN=RPL28A PE=1 SV=1	Translation, ribosomal structure and biogenesis
Transverse diameter of fruit	LMM	NC_029988.1	gene-LOC107850085	peroxidase 5-like	209410556	209411883	Peroxidase 5 OS=Vitis vinifera OX=29760 GN=GSVIVT00037159001 PE=1 SV=2	Secondary metabolites biosynthesis, transport and catabolism
Fruit peduncle length	LMM	NC_029977.1	gene-LOC107857838	uncharacterized LOC107857838	134088518	134089392	NA	Replication, recombination and repair
Fruit peduncle length	LMM	NC_029977.1	gene-LOC107857118	uncharacterized LOC107857118	204282160	204290415	NA	Nucleotide transport and metabolism
Fruit peduncle length	LMM	NC_029979.1	gene-LOC107864741	uncharacterized LOC107864741	6175050	6176246	NA	Function unknown
Fruit peduncle length	LMM	NC_029979.1	gene-LOC107861947	probable polygalacturonase At3g15720	6007042	6009836	Probable polygalacturonase At3g15720 OS=Arabidopsis thaliana OX=3702 GN=At3g15720 PE=3 SV=1	Carbohydrate transport and metabolism
Fruit peduncle length	LMM	NC_029979.1	gene-LOC107861948	DCC family protein At1g52590, chloroplastic	6004455	6007359	DCC family protein At1g52590, chloroplastic OS=Arabidopsis thaliana OX=3702 GN=At1g52590 PE=2 SV=1	Function unknown
Fruit peduncle length	LMM	NC_029979.1	gene-LOC107861949	embryo-specific protein ATS3B	6013375	6015455	Embryo-specific protein ATS3B OS=Arabidopsis thaliana OX=3702 GN=ATS3B PE=1 SV=1	Function unknown
Fruit peduncle length	LMM	NC_029979.1	gene-LOC107861951	TSET complex member tstD	6038511	6042703	NA	NA
Fruit peduncle length	LMM	NC_029979.1	gene-LOC107861952	ethylene-responsive transcription factor WIN1	6061849	6063098	Ethylene-responsive transcription factor WIN1 OS=Arabidopsis thaliana OX=3702 GN=WIN1 PE=2 SV=1	Transcription
Fruit peduncle length	LMM	NC_029979.1	gene-LOC107861953	phospholipase D alpha 1	6092897	6098325	Phospholipase D alpha 1 OS=Nicotiana tabacum OX=4097 GN=PLD1 PE=2 SV=2	Lipid transport and metabolism
Fruit peduncle length	LMM	NC_029979.1	gene-LOC107861954	uncharacterized LOC107861954	6121687	6125766	NA	Function unknown
Fruit peduncle length	LMM	NC_029979.1	gene-LOC107861955	uncharacterized LOC107861955	6130961	6134677	NA	NA
Fruit peduncle length	LMM	NC_029979.1	gene-LOC107861956	uncharacterized LOC107861956	6137873	6141260	NA	Function unknown
Fruit peduncle length	LMM	NC_029979.1	gene-LOC107861957	methyl-CpG-binding domain-containing protein 11	6142520	6145475	Methyl-CpG-binding domain-containing protein 10 OS=Arabidopsis thaliana OX=3702 GN=MBD10 PE=1 SV=1	Function unknown
Fruit peduncle length	LMM	NC_029979.1	gene-LOC107865843	uncharacterized LOC107865843	6100670	6101958	NA	NA
Fruit peduncle length	LMM	NC_029979.1	gene-LOC107865846	EPIDERMAL PATTERNING FACTOR-like protein 8	6128379	6129140	NA	Function unknown
Fruit peduncle length	LMM	NC_029979.1	gene-LOC107865847	cucumber peeling cupredoxin	6150267	6151200	Cucumber peeling cupredoxin OS=Cucumis sativus OX=3659 PE=1 SV=3	Function unknown
Fruit peduncle length	LMM	NC_029979.1	gene-LOC107865848	protein LURP-one-related 12	6158844	6159822	Protein LURP-one-related 12 OS=Arabidopsis thaliana OX=3702 GN=At3g15810 PE=2 SV=1	Function unknown
Fruit peduncle length	LMM	NC_029979.1	gene-LOC107865849	pseudo histidine-containing phosphotransfer protein 6	6182244	6184025	Pseudo histidine-containing phosphotransfer protein 6 OS=Arabidopsis thaliana OX=3702 GN=AHP6 PE=1 SV=2	Signal transduction mechanisms
Fruit peduncle length	LMM	NC_029979.1	gene-LOC107861958	cucumber peeling cupredoxin-like	6145602	6147966	Cucumber peeling cupredoxin OS=Cucumis sativus OX=3659 PE=1 SV=3	Function unknown
Fruit peduncle length	LMM	NC_029979.1	gene-LOC107861959	palmitoyl-monogalactosyldiacylglycerol delta-7 desaturase, chloroplastic	6201072	6204140	Palmitoyl-monogalactosyldiacylglycerol delta-7 desaturase, chloroplastic OS=Arabidopsis thaliana OX=3702 GN=ADS3 PE=1 SV=2	Lipid transport and metabolism
Fruit peduncle length	LMM	NC_029980.1	gene-LOC107868719	uncharacterized LOC107868719	30394204	30395181	NA	Cell wall/membrane/envelope biogenesis
Fruit peduncle length	LMM	NC_029980.1	gene-LOC107867533	uncharacterized LOC107867533	30399036	30402361	NA	Function unknown
Fruit peduncle length	LMM	NC_029980.1	gene-LOC107867534	protein spinster homolog 3	30419181	30425571	NA	Carbohydrate transport and metabolism
Fruit peduncle length	LMM	NC_029980.1	gene-LOC107867535	F-box protein AUF1-like	30491372	30492889	F-box protein At1g78100 OS=Arabidopsis thaliana OX=3702 GN=At1g78100 PE=1 SV=1	Function unknown
Fruit peduncle length	LMM	NC_029980.1	gene-LOC107867536	uncharacterized LOC107867536	30557561	30559545	NA	NA
Fruit peduncle length	LMM	NC_029980.1	gene-LOC107867537	FBD-associated F-box protein At4g10400	30560141	30564145	Putative F-box/FBD/LRR-repeat protein At5g62970 OS=Arabidopsis thaliana OX=3702 GN=At5g62970 PE=4 SV=1	Function unknown
Fruit peduncle length	LMM	NC_029981.1	gene-LOC107871050	iron-sulfur assembly protein IscA, chloroplastic	180001679	180016156	Iron-sulfur assembly protein IscA, chloroplastic OS=Arabidopsis thaliana OX=3702 GN=ISCA PE=2 SV=2	Inorganic ion transport and metabolism
Fruit peduncle length	LMM	NC_029981.1	gene-LOC107871052	cell number regulator 6	180038185	180044197	Cell number regulator 6 OS=Zea mays OX=4577 GN=CNR6 PE=2 SV=1	Function unknown
Fruit peduncle length	LMM	NC_029983.1	gene-LOC107876478	uncharacterized mitochondrial protein AtMg00810-like	63530956	63545495	Retrovirus-related Pol polyprotein from transposon RE2 OS=Arabidopsis thaliana OX=3702 GN=RE2 PE=4 SV=1	Transcription
Fruit peduncle length	LMM	NC_029983.1	gene-LOC107876479	uncharacterized LOC107876479	63704393	63705128	NA	Function unknown
Fruit peduncle length	LMM	NC_029983.1	gene-LOC107877114	uncharacterized LOC107877114	63513212	63525488	NA	Function unknown
Fruit peduncle length	LMM	NC_029983.1	gene-LOC107878572	protein trichome birefringence-like 41	212916955	212938284	Protein trichome birefringence-like 41 OS=Arabidopsis thaliana OX=3702 GN=TBL41 PE=2 SV=1	Function unknown
Fruit peduncle length	LMM	NC_029983.1	gene-LOC107876885	uncharacterized LOC107876885	212904765	212908776	NA	Function unknown
Fruit peduncle length	LMM	NC_029983.1	gene-LOC107876887	NAC domain-containing protein 30-like	212959263	212961832	NAC domain-containing protein 96 OS=Arabidopsis thaliana OX=3702 GN=NAC096 PE=1 SV=1	Transcription
Fruit peduncle length	LMM	NC_029983.1	gene-LOC107877382	seipin-2-like	212955594	212957616	Seipin-3 OS=Arabidopsis thaliana OX=3702 GN=SEI3 PE=2 SV=1	Function unknown
Fruit peduncle length	LMM	NC_029983.1	gene-LOC107877383	NAC domain-containing protein 96-like	212969463	212970681	NA	Transcription
Fruit peduncle length	LMM	NC_029985.1	gene-LOC107842988	mitochondrial import inner membrane translocase subunit Tim9	220399590	220403487	Mitochondrial import inner membrane translocase subunit Tim9 OS=Mesembryanthemum crystallinum OX=3544 GN=TIM9 PE=3 SV=1	Intracellular trafficking, secretion, and vesicular transport
Fruit peduncle length	LMM	NC_029985.1	gene-LOC107842187	uncharacterized LOC107842187	220324074	220325289	NA	NA
Fruit peduncle length	LMM	NC_029986.1	gene-LOC107844508	uncharacterized LOC107844508	174320118	174320984	NA	Replication, recombination and repair
Fruit peduncle length	LMM	NC_029987.1	gene-LOC107848020	enoyl-[acyl-carrier-protein] reductase, mitochondrial	23375126	23385075	Enoyl-[acyl-carrier-protein] reductase, mitochondrial OS=Arabidopsis thaliana OX=3702 GN=At3g45770 PE=1 SV=1	NA
Fruit peduncle length	LMM	NC_029987.1	gene-LOC107848462	mitogen-activated protein kinase homolog NTF6	23404335	23410346	Mitogen-activated protein kinase homolog NTF6 OS=Nicotiana tabacum OX=4097 GN=NTF6 PE=2 SV=1	Signal transduction mechanisms
Fruit peduncle length	LMM	NC_029987.1	gene-LOC107848705	protein OBERON 3-like	23514974	23537145	Sphingosine kinase 2 OS=Arabidopsis thaliana OX=3702 GN=SPHK2 PE=1 SV=1	NA
Fruit peduncle length	LMM	NC_029987.1	gene-LOC107848057	ABC transporter G family member 15	39896354	39900765	NA	NA
Fruit peduncle length	LMM	NC_029987.1	gene-LOC107848642	transcription factor MYB83	39796781	39801610	Transcription factor MYB83 OS=Arabidopsis thaliana OX=3702 GN=MYB83 PE=2 SV=1	Transcription
Fruit peduncle length	LMM	NC_029987.1	gene-LOC107848220	65-kDa microtubule-associated protein 8	54048832	54054978	65-kDa microtubule-associated protein 8 OS=Arabidopsis thaliana OX=3702 GN=MAP65-8 PE=1 SV=2	NA
Fruit peduncle length	LMM	NC_029987.1	gene-LOC107846852	chromatin accessibility complex protein 1	54047372	54048089	Nuclear transcription factor Y subunit C-2 OS=Oryza sativa subsp. japonica OX=39947 GN=NFYC2 PE=1 SV=1	Chromatin structure and dynamics
Fruit peduncle length	LMM	NC_029987.1	gene-LOC107847717	DExH-box ATP-dependent RNA helicase DExH15 chloroplastic	175180555	175207468	DExH-box ATP-dependent RNA helicase DExH15 chloroplastic OS=Arabidopsis thaliana OX=3702 GN=ISE2 PE=1 SV=2	RNA processing and modification
Fruit peduncle length	LMM	NC_029987.1	gene-LOC107848169	uncharacterized LOC107848169	175216788	175223632	NA	Function unknown
Fruit peduncle length	LMM	NC_029987.1	gene-LOC107848434	probable galacturonosyltransferase-like 9	175068145	175069629	Probable galacturonosyltransferase-like 9 OS=Arabidopsis thaliana OX=3702 GN=GATL9 PE=2 SV=1	Carbohydrate transport and metabolism
Fruit peduncle length	LMM	NC_029987.1	gene-LOC107847622	pyruvate dehydrogenase E1 component subunit alpha, mitochondrial	175124656	175138908	Pyruvate dehydrogenase E1 component subunit alpha, mitochondrial OS=Solanum tuberosum OX=4113 PE=1 SV=1	Energy production and conversion
Fruit peduncle length	LMM	NC_029987.1	gene-LOC107848259	protein RETARDED ROOT GROWTH, mitochondrial	201512934	201521708	Protein RETARDED ROOT GROWTH, mitochondrial OS=Arabidopsis thaliana OX=3702 GN=RRG PE=1 SV=1	Function unknown
Fruit peduncle length	LMM	NC_029987.1	gene-LOC107848363	alpha-1,3-arabinosyltransferase XAT3	201536724	201539830	Xylan glycosyltransferase MUCI21 OS=Arabidopsis thaliana OX=3702 GN=MUCI21 PE=1 SV=1	Function unknown
Fruit peduncle length	LMM	NC_029987.1	gene-LOC107848478	uncharacterized protein At5g01610	201522480	201524767	Uncharacterized protein At5g01610 OS=Arabidopsis thaliana OX=3702 GN=At5g01610 PE=1 SV=1	Function unknown
Fruit peduncle length	LMM	NC_029987.1	gene-LOC107846703	uncharacterized LOC107846703	201470988	201471902	NA	Replication, recombination and repair
Fruit peduncle length	LMM	NC_029987.1	gene-LOC107847211	E3 ubiquitin-protein ligase RNF6-like	201530177	201530802	Probable E3 ubiquitin-protein ligase ATL44 OS=Arabidopsis thaliana OX=3702 GN=ATL44 PE=1 SV=1	Posttranslational modification, protein turnover, chaperones
Fruit peduncle length	LMM	NC_029988.1	gene-LOC107848955	uncharacterized LOC107848955	28354929	28357213	NA	Function unknown
Fruit peduncle length	LMM	NC_029988.1	gene-LOC107850880	1-aminocyclopropane-1-carboxylate oxidase 1	28357416	28359043	1-aminocyclopropane-1-carboxylate oxidase 1 OS=Arabidopsis thaliana OX=3702 GN=ACO1 PE=2 SV=1	Secondary metabolites biosynthesis, transport and catabolism
Fruit peduncle length	LMM	NW_015960759.1	gene-LOC107853149	agamous-like MADS-box protein AGL61	36122	36607	NA	Transcription
Fruit peduncle length	LMM	NW_015960759.1	gene-LOC107853150	myb-like protein D	40302	50189	NA	NA
Fruit peduncle length	LMM	NW_015960759.1	gene-LOC107853153	uncharacterized LOC107853153	127397	135833	NA	Posttranslational modification, protein turnover, chaperones
Fruit peduncle length	LMM	NW_015960759.1	gene-LOC107853154	serine/threonine/tyrosine-protein kinase HT1-like	221944	224920	Serine/threonine/tyrosine-protein kinase HT1 OS=Arabidopsis thaliana OX=3702 GN=HT1 PE=1 SV=1	Signal transduction mechanisms
Fruit peduncle length	LMM	NW_015960759.1	gene-LOC107853156	cold and drought-regulated protein CORA	75363	76351	NA	NA
Fruit peduncle length	LMM	NW_015960759.1	gene-LOC107853157	cold and drought-regulated protein CORA-like	188818	189087	NA	NA
Fruit peduncle length	LMM	NW_015960759.1	gene-LOC107853159	uncharacterized LOC107853159	173938	177079	NA	NA
Plancenta size	LMM	NC_029979.1	gene-LOC107863382	cleavage and polyadenylation specificity factor subunit 1	73009293	73050145	Cleavage and polyadenylation specificity factor subunit 1 OS=Arabidopsis thaliana OX=3702 GN=CPSF160 PE=1 SV=2	RNA processing and modification
Plancenta size	LMM	NC_029979.1	gene-LOC107863383	protein PSK SIMULATOR 1	73108305	73110349	NA	Function unknown
Plancenta size	LMM	NC_029979.1	gene-LOC107865145	uncharacterized mitochondrial protein AtMg00810-like	73226347	73226742	Secreted RxLR effector protein 161 OS=Plasmopara viticola OX=143451 GN=RXLR161 PE=2 SV=1	Replication, recombination and repair
Plancenta size	LMM	NC_029987.1	gene-LOC107847353	putative disease resistance RPP13-like protein 1	6246451	6255757	Putative disease resistance RPP13-like protein 1 OS=Arabidopsis thaliana OX=3702 GN=RPPL1 PE=3 SV=1	Signal transduction mechanisms
Plancenta size	LMM	NC_029987.1	gene-LOC107847354	putative disease resistance protein At3g14460	6268192	6269402	NA	Signal transduction mechanisms
Plancenta size	LMM	NC_029987.1	gene-LOC107846110	F-box protein CPR30-like	6418641	6419372	F-box protein At3g07870 OS=Arabidopsis thaliana OX=3702 GN=At3g07870 PE=2 SV=1	NA
Plancenta size	LMM	NC_029987.1	gene-LOC107848361	fatty acyl-CoA reductase 3	6172792	6184235	Fatty acyl-CoA reductase 3 OS=Arabidopsis thaliana OX=3702 GN=FAR3 PE=1 SV=1	Lipid transport and metabolism
Plancenta size	LMM	NC_029987.1	gene-LOC107847783	protein TIC 100	5523959	5537382	Protein TIC 100 OS=Arabidopsis thaliana OX=3702 GN=TIC100 PE=1 SV=1	Function unknown
Plancenta size	LMM	NC_029987.1	gene-LOC107847863	uncharacterized LOC107847863	5512627	5515086	NA	Function unknown
Plancenta size	LMM	NC_029987.1	gene-LOC107847958	pentatricopeptide repeat-containing protein At2g15820, chloroplastic	5503991	5508974	Pentatricopeptide repeat-containing protein At2g15820, chloroplastic OS=Arabidopsis thaliana OX=3702 GN=OTP51 PE=2 SV=3	Function unknown
Plancenta size	LMM	NC_029987.1	gene-LOC107848037	histone deacetylase HDT2	5498777	5501697	Histone deacetylase HDT1 OS=Arabidopsis thaliana OX=3702 GN=HDT1 PE=1 SV=1	NA
Plancenta size	LMM	NC_029987.1	gene-LOC107848337	protein BUD31 homolog 1	5642677	5654284	Protein BUD31 homolog 1 OS=Oryza sativa subsp. japonica OX=39947 GN=Os01g0857700 PE=2 SV=1	Transcription
Plancenta size	LMM	NC_029987.1	gene-LOC107848470	uncharacterized LOC107848470	5620399	5625172	NA	Function unknown
Plancenta size	LMM	NC_029987.1	gene-LOC107847110	putative phytosulfokines 6	5538816	5540382	Putative phytosulfokines 6 OS=Arabidopsis thaliana OX=3702 GN=PSK6 PE=2 SV=2	Function unknown
Plancenta size	LMM	NC_029987.1	gene-LOC107847396	pleiotropic drug resistance protein 2	5655873	5666033	Pleiotropic drug resistance protein 2 OS=Nicotiana plumbaginifolia OX=4092 GN=PDR2 PE=2 SV=1	Secondary metabolites biosynthesis, transport and catabolism
Plancenta size	LMM	NC_029987.1	gene-LOC107847397	uncharacterized LOC107847397	5665921	5673161	NA	Function unknown
Plancenta size	LMM	NC_029987.1	gene-LOC107847638	uncharacterized LOC107847638	5594195	5602453	tRNA(Ile)-lysidine synthase, chloroplastic OS=Mesostigma viride OX=41882 GN=tilS PE=3 SV=1	Cell cycle control, cell division, chromosome partitioning
Plancenta size	LMM	NC_029987.1	gene-LOC107847639	histone deacetylase 9	5602579	5615661	Histone deacetylase 9 OS=Arabidopsis thaliana OX=3702 GN=HDA9 PE=1 SV=1	Chromatin structure and dynamics
Plancenta size	LMM	NC_029987.1	gene-LOC107847671	splicing factor U2af small subunit B	5489438	5497438	Splicing factor U2af small subunit A OS=Arabidopsis thaliana OX=3702 GN=U2AF35A PE=1 SV=1	RNA processing and modification
Plancenta size	LMM	NC_029987.1	gene-LOC107848121	serine/threonine-protein kinase D6PKL1	6058794	6066671	Serine/threonine-protein kinase AGC1-5 OS=Arabidopsis thaliana OX=3702 GN=AGC1-5 PE=1 SV=1	Signal transduction mechanisms
Plancenta size	LMM	NC_029987.1	gene-LOC107848155	flagellar radial spoke protein 5	5960554	5965742	NA	Energy production and conversion
Plancenta size	LMM	NC_029987.1	gene-LOC107847308	serine/threonine-protein kinase D6PK	6074540	6083424	Serine/threonine-protein kinase KIPK2 OS=Arabidopsis thaliana OX=3702 GN=KIPK2 PE=1 SV=1	Signal transduction mechanisms
Plancenta size	LMM	NC_029987.1	gene-LOC107847309	putative low molecular weight protein-tyrosine-phosphatase slr0328	6090860	6099570	NA	Signal transduction mechanisms
Plancenta size	LMM	NC_029987.1	gene-LOC107847311	alkaline/neutral invertase E, chloroplastic	6100338	6108103	Alkaline/neutral invertase E, chloroplastic OS=Arabidopsis thaliana OX=3702 GN=INVE PE=1 SV=1	Function unknown
Plancenta size	LMM	NC_029987.1	gene-LOC107847501	DNA polymerase epsilon catalytic subunit A-like	5989717	6019450	DNA polymerase epsilon catalytic subunit A OS=Arabidopsis thaliana OX=3702 GN=POL2A PE=1 SV=1	Replication, recombination and repair
Plancenta size	LMM	NC_029987.1	gene-LOC107847502	uncharacterized LOC107847502	5981426	5989575	NA	NA
Plancenta size	LMM	NC_029987.1	gene-LOC107847690	60S acidic ribosomal protein P2-2	6041015	6043851	60S acidic ribosomal protein P2 OS=Parthenium argentatum OX=35935 PE=3 SV=1	Translation, ribosomal structure and biogenesis
Plancenta size	LMM	NC_029987.1	gene-LOC107847691	peptidyl-prolyl cis-trans isomerase CYP71	6044047	6052225	Peptidyl-prolyl cis-trans isomerase CYP71 OS=Arabidopsis thaliana OX=3702 GN=CYP71 PE=1 SV=1	Posttranslational modification, protein turnover, chaperones
Plancenta size	LMM	NC_029987.1	gene-LOC107847767	glucomannan 4-beta-mannosyltransferase 2-like	5469214	5477575	Glucomannan 4-beta-mannosyltransferase 2 OS=Arabidopsis thaliana OX=3702 GN=CSLA2 PE=1 SV=1	Cell wall/membrane/envelope biogenesis
Plancenta size	LMM	NC_029987.1	gene-LOC107848184	putative phospholipid:diacylglycerol acyltransferase 2	5370263	5374807	Putative phospholipid:diacylglycerol acyltransferase 2 OS=Arabidopsis thaliana OX=3702 GN=PDAT2 PE=3 SV=1	Lipid transport and metabolism
Plancenta size	LMM	NC_029987.1	gene-LOC107848185	GDSL esterase/lipase At5g22810	5360986	5368372	GDSL esterase/lipase At5g22810 OS=Arabidopsis thaliana OX=3702 GN=At5g22810 PE=3 SV=3	Replication, recombination and repair
Plancenta size	LMM	NC_029987.1	gene-LOC107848274	GABA transporter 1	5413374	5424856	DNA repair protein RAD5A OS=Arabidopsis thaliana OX=3702 GN=RAD5A PE=1 SV=1	NA
Plancenta size	LMM	NC_029987.1	gene-LOC107846911	GABA transporter 1	5435220	5443073	GABA transporter 1 OS=Arabidopsis thaliana OX=3702 GN=GAT1 PE=1 SV=1	Amino acid transport and metabolism
Plancenta size	LMM	NC_029987.1	gene-LOC107847544	serine carboxypeptidase-like 51	5287791	5295240	Serine carboxypeptidase-like 51 OS=Arabidopsis thaliana OX=3702 GN=SCPL51 PE=2 SV=2	Posttranslational modification, protein turnover, chaperones
Plancenta size	LMM	NC_029987.1	gene-LOC107847545	RING-H2 finger protein ATL57	5317507	5319437	RING-H2 finger protein ATL57 OS=Arabidopsis thaliana OX=3702 GN=ATL57 PE=2 SV=1	Posttranslational modification, protein turnover, chaperones
Plancenta size	LMM	NC_029987.1	gene-LOC107847546	magnesium transporter MRS2-11, chloroplastic	5321087	5333184	Magnesium transporter MRS2-11, chloroplastic OS=Arabidopsis thaliana OX=3702 GN=MRS2-11 PE=1 SV=1	Inorganic ion transport and metabolism
Plancenta size	LMM	NC_029987.1	gene-LOC107847566	syndetin	5258071	5286515	NA	Function unknown
Plancenta size	LMM	NC_029987.1	gene-LOC107847678	zeatin O-glucosyltransferase	5349124	5350914	Zeatin O-glucosyltransferase OS=Phaseolus lunatus OX=3884 GN=ZOG1 PE=2 SV=1	NA
Plancenta size	LMM	NC_029987.1	gene-LOC107847680	uncharacterized LOC107847680	5352919	5359871	NA	Function unknown
Plancenta size	LMM	NC_029987.1	gene-LOC107848359	tRNA dimethylallyltransferase 2	6628948	6636612	tRNA dimethylallyltransferase 2 OS=Arabidopsis thaliana OX=3702 GN=IPT2 PE=1 SV=2	Translation, ribosomal structure and biogenesis
Plancenta size	LMM	NC_029987.1	gene-LOC107848519	pentatricopeptide repeat-containing protein At4g21065	6505062	6507662	Pentatricopeptide repeat-containing protein At1g08070, chloroplastic OS=Arabidopsis thaliana OX=3702 GN=PCMP-H12 PE=2 SV=1	Function unknown
Plancenta size	LMM	NC_029987.1	gene-LOC107848573	stress-response A/B barrel domain-containing protein At5g22580	6595414	6597679	Stress-response A/B barrel domain-containing protein At5g22580 OS=Arabidopsis thaliana OX=3702 GN=At5g22580 PE=1 SV=1	Function unknown
Plancenta size	LMM	NC_029987.1	gene-LOC107846877	uncharacterized LOC107846877	6578700	6580693	NA	Function unknown
Plancenta size	LMM	NC_029987.1	gene-LOC107846891	uncharacterized LOC107846891	6588561	6590096	NA	NA
Plancenta size	LMM	NC_029987.1	gene-LOC107846928	stress-response A/B barrel domain-containing protein At5g22580	6591724	6593193	Stress-response A/B barrel domain-containing protein At5g22580 OS=Arabidopsis thaliana OX=3702 GN=At5g22580 PE=1 SV=1	Function unknown
Plancenta size	LMM	NC_029987.1	gene-LOC107847661	nucleobase-ascorbate transporter 12	6492511	6501833	Nucleobase-ascorbate transporter 12 OS=Arabidopsis thaliana OX=3702 GN=NAT12 PE=1 SV=3	Nucleotide transport and metabolism
Plancenta size	LMM	NC_029987.1	gene-LOC107846152	uncharacterized LOC107846152	7045709	7049958	Retrovirus-related Pol polyprotein from transposon RE1 OS=Arabidopsis thaliana OX=3702 GN=RE1 PE=2 SV=1	Replication, recombination and repair
Plancenta size	LMM	NC_029987.1	gene-LOC107846153	cytochrome P450 94A1-like	7089455	7090213	Cytochrome P450 94A1 OS=Vicia sativa OX=3908 GN=CYP94A1 PE=2 SV=2	NA
Plancenta size	LMM	NC_029987.1	gene-LOC107846154	cytochrome P450 94A1-like	7118599	7120095	Cytochrome P450 94A2 OS=Vicia sativa OX=3908 GN=CYP94A2 PE=2 SV=1	NA
Plancenta size	LMM	NC_029987.1	gene-LOC107846156	uncharacterized LOC107846156	7123641	7124270	NA	Posttranslational modification, protein turnover, chaperones
Number of locules	EMMAX	NC_029979.1	gene-LOC107863419	probable serine/threonine protein kinase IRE	78885285	78896068	Probable serine/threonine protein kinase IRE OS=Arabidopsis thaliana OX=3702 GN=IRE PE=2 SV=1	Signal transduction mechanisms
Number of locules	EMMAX	NC_029979.1	gene-LOC107863420	mitochondrial intermediate peptidase, mitochondrial	78993480	79011637	Mitochondrial intermediate peptidase, mitochondrial OS=Arabidopsis thaliana OX=3702 GN=OCT1 PE=3 SV=1	Posttranslational modification, protein turnover, chaperones
Number of locules	EMMAX	NC_029979.1	gene-LOC107863421	protein LPA2	79024454	79028305	Protein LOW PSII ACCUMULATION 2, chloroplastic OS=Arabidopsis thaliana OX=3702 GN=LPA2 PE=1 SV=1	Posttranslational modification, protein turnover, chaperones
Number of locules	EMMAX	NC_029979.1	gene-LOC107865257	uncharacterized LOC107865257	119554073	119572852	NA	NA
Number of locules	EMMAX	NC_029981.1	gene-LOC107871669	uncharacterized LOC107871669	28624532	28624953	NA	Replication, recombination and repair
Number of locules	EMMAX	NC_029981.1	gene-LOC107870454	pentatricopeptide repeat-containing protein At5g13770, chloroplastic	28664307	28666498	Pentatricopeptide repeat-containing protein At5g13770, chloroplastic OS=Arabidopsis thaliana OX=3702 GN=At5g13770 PE=2 SV=1	Function unknown
Number of locules	EMMAX	NC_029981.1	gene-LOC107870795	uncharacterized LOC107870795	113836847	113840140	NA	NA
Number of locules	EMMAX	NC_029983.1	gene-LOC107877868	benzyl alcohol O-benzoyltransferase	63738623	63740731	Benzyl alcohol O-benzoyltransferase OS=Nicotiana tabacum OX=4097 GN=HSR201 PE=1 SV=1	Function unknown
Number of locules	EMMAX	NC_029983.1	gene-LOC107876479	uncharacterized LOC107876479	63704393	63705128	NA	Function unknown
Number of locules	EMMAX	NC_029984.1	gene-LOC107879138	uncharacterized LOC107879138	82932476	82933120	NA	Amino acid transport and metabolism
Number of locules	EMMAX	NC_029984.1	gene-LOC107839202	uncharacterized LOC107839202	122544115	122547289	NA	NA
Number of locules	EMMAX	NC_029984.1	gene-LOC107839203	bifunctional L-3-cyanoalanine synthase/cysteine synthase 2, mitochondrial	122591324	122594210	Bifunctional L-3-cyanoalanine synthase/cysteine synthase 2, mitochondrial OS=Solanum tuberosum OX=4113 GN=PCAS-2 PE=1 SV=1	Amino acid transport and metabolism
Number of locules	EMMAX	NC_029984.1	gene-LOC107839204	ATP-dependent helicase BRM	122601777	122615325	ATP-dependent helicase BRM OS=Arabidopsis thaliana OX=3702 GN=BRM PE=1 SV=1	RNA processing and modification
Number of locules	EMMAX	NC_029984.1	gene-LOC107839205	ubiquitin-conjugating enzyme E2-23 kDa	122616603	122620465	Ubiquitin-conjugating enzyme E2-23 kDa OS=Triticum aestivum OX=4565 GN=UBC4 PE=1 SV=1	Posttranslational modification, protein turnover, chaperones
Number of locules	EMMAX	NC_029984.1	gene-LOC107839206	AT-rich interactive domain-containing protein 2	122626143	122630792	AT-rich interactive domain-containing protein 1 OS=Arabidopsis thaliana OX=3702 GN=ARID1 PE=2 SV=1	Transcription
Number of locules	EMMAX	NC_029984.1	gene-LOC107839207	G-type lectin S-receptor-like serine/threonine-protein kinase SD2-2	122640782	122645237	G-type lectin S-receptor-like serine/threonine-protein kinase SD2-2 OS=Arabidopsis thaliana OX=3702 GN=SD22 PE=1 SV=1	Signal transduction mechanisms
Number of locules	EMMAX	NC_029984.1	gene-LOC107839209	protein DETOXIFICATION 34	122638651	122641914	Protein DETOXIFICATION 34 OS=Arabidopsis thaliana OX=3702 GN=DTX34 PE=2 SV=1	Defense mechanisms
Number of locules	EMMAX	NC_029984.1	gene-LOC107839210	probable E3 ubiquitin-protein ligase RHB1A	122649702	122654790	Probable E3 ubiquitin-protein ligase RHB1A OS=Arabidopsis thaliana OX=3702 GN=RHB1A PE=2 SV=1	Posttranslational modification, protein turnover, chaperones
Number of locules	EMMAX	NC_029986.1	gene-LOC107845951	uncharacterized LOC107845951	50394159	50401008	NA	NA
Number of locules	EMMAX	NC_029986.1	gene-LOC107844250	serine/threonine-protein kinase BLUS1-like	50612352	50613545	NA	Signal transduction mechanisms
Number of locules	EMMAX	NC_029986.1	gene-LOC107844251	uncharacterized LOC107844251	50640705	50641184	NA	Replication, recombination and repair
Number of locules	EMMAX	NC_029986.1	gene-LOC107844252	serine/threonine-protein kinase BLUS1-like	50681522	50682691	Serine/threonine-protein kinase BLUS1 OS=Arabidopsis thaliana OX=3702 GN=BLUS1 PE=1 SV=1	Signal transduction mechanisms
Number of locules	EMMAX	NC_029988.1	gene-LOC107848912	uncharacterized LOC107848912	19717603	19719052	NA	Function unknown
Number of locules	EMMAX	NC_029988.1	gene-LOC107850064	polcalcin Nic t 1-like	19666267	19666634	NA	NA
Number of locules	EMMAX	NC_029988.1	gene-LOC107849165	uncharacterized LOC107849165 [	117240514	117241694	Uncharacterized mitochondrial protein AtMg00860 OS=Arabidopsis thaliana OX=3702 GN=AtMg00860 PE=4 SV=1	Replication, recombination and repair
Number of locules	EMMAX	NW_015961180.1	gene-LOC107854523	uncharacterized LOC107854523	1556095	1561406	NA	Replication, recombination and repair
Number of locules	EMMAX	NW_015961180.1	gene-LOC107854531	uncharacterized LOC107854531	1402427	1403560	NA	NA
Number of locules	EMMAX	NW_015961180.1	gene-LOC107854566	F-box protein At5g06550	1472971	1476866	F-box protein At5g06550 OS=Arabidopsis thaliana OX=3702 GN=At5g06550 PE=2 SV=1	NA
Number of locules	EMMAX	NW_015961180.1	gene-LOC107854497	plant UBX domain-containing protein 10-like	1425990	1426847	NA	RNA processing and modification
Number of locules	EMMAX	NW_015961180.1	gene-LOC107854498	uncharacterized LOC107854498	1460840	1461286	NA	Function unknown
Number of locules	EMMAX	NW_015961180.1	gene-LOC107854591	myosin-binding protein 7	1482597	1488103	Myosin-binding protein 7 OS=Arabidopsis thaliana OX=3702 GN=MYOB7 PE=1 SV=1	Function unknown
Style length	EMMAX	NC_029977.1	gene-LOC107854877	fe(2+) transport protein 1	64884615	64886647	Fe(2+) transport protein 1 OS=Oryza sativa subsp. japonica OX=39947 GN=IRT1 PE=2 SV=1	Inorganic ion transport and metabolism
Style length	EMMAX	NC_029977.1	gene-LOC107854908	glucan endo-1,3-beta-glucosidase A-like	65228192	65229013	Glucan endo-1,3-beta-glucosidase A OS=Solanum lycopersicum OX=4081 PE=1 SV=1	Carbohydrate transport and metabolism
Style length	EMMAX	NC_029977.1	gene-LOC107857688	uncharacterized LOC107857688	128370309	128370629	NA	Replication, recombination and repair
Style length	EMMAX	NC_029979.1	gene-LOC107864879	pectinesterase inhibitor-like	21036915	21037445	Pectinesterase inhibitor OS=Actinidia deliciosa OX=3627 GN=PMEI PE=1 SV=2	Function unknown
Style length	EMMAX	NC_029979.1	gene-LOC107865986	pectinesterase inhibitor	21016772	21017419	NA	Function unknown
Style length	EMMAX	NC_029979.1	gene-LOC107865987	pectinesterase inhibitor-like	21019918	21020505	Pectinesterase inhibitor OS=Actinidia deliciosa OX=3627 GN=PMEI PE=1 SV=2	Function unknown
Style length	EMMAX	NC_029979.1	gene-LOC107865988	pectinesterase inhibitor	21082570	21083233	NA	Function unknown
Style length	EMMAX	NC_029979.1	gene-LOC107862594	protein DEHYDRATION-INDUCED 19 homolog 5	21118136	21120868	Protein DEHYDRATION-INDUCED 19 homolog 5 OS=Oryza sativa subsp. japonica OX=39947 GN=DI19-5 PE=2 SV=1	Function unknown
Style length	EMMAX	NC_029983.1	gene-LOC107877937	uncharacterized LOC107877937	104526619	104557534	NA	Posttranslational modification, protein turnover, chaperones
Style length	EMMAX	NC_029984.1	gene-LOC107879273	putative RING-H2 finger protein ATL69	125802610	125802999	Putative RING-H2 finger protein ATL69 OS=Arabidopsis thaliana OX=3702 GN=ATL69 PE=3 SV=1	Posttranslational modification, protein turnover, chaperones
Style length	EMMAX	NC_029984.1	gene-LOC107879767	cytosolic sulfotransferase 15	125799733	125801348	Cytosolic sulfotransferase 15 OS=Arabidopsis thaliana OX=3702 GN=SOT15 PE=1 SV=1	Coenzyme transport and metabolism
Style length	EMMAX	NC_029984.1	gene-LOC107879768	protein ZINC INDUCED FACILITATOR-LIKE 1	125881404	125891691	Protein ZINC INDUCED FACILITATOR-LIKE 1 OS=Arabidopsis thaliana OX=3702 GN=ZIFL1 PE=2 SV=1	Function unknown
Style length	EMMAX	NC_029984.1	gene-LOC107839361	THO complex subunit 1	125742584	125760987	THO complex subunit 1 OS=Arabidopsis thaliana OX=3702 GN=THO1 PE=1 SV=1	Nuclear structure
Style length	EMMAX	NC_029984.1	gene-LOC107839362	cilia- and flagella-associated protein 20	125762492	125767426	Cilia- and flagella-associated protein 20 OS=Chlamydomonas reinhardtii OX=3055 GN=CFAP20 PE=1 SV=1	Transcription
Style length	EMMAX	NC_029984.1	gene-LOC107839363	protein LNK4	125778852	125783248	Protein LNK3 OS=Arabidopsis thaliana OX=3702 GN=LNK3 PE=1 SV=1	NA
Style length	EMMAX	NC_029984.1	gene-LOC107839364	protein MAINTENANCE OF PSII UNDER HIGH LIGHT 1	125805340	125808344	Protein MAINTENANCE OF PSII UNDER HIGH LIGHT 1 OS=Arabidopsis thaliana OX=3702 GN=MPH1 PE=1 SV=1	Function unknown
Style length	EMMAX	NC_029984.1	gene-LOC107839365	65-kDa microtubule-associated protein 5	125818270	125831054	65-kDa microtubule-associated protein 5 OS=Arabidopsis thaliana OX=3702 GN=MAP65-5 PE=1 SV=2	NA
Style length	EMMAX	NC_029984.1	gene-LOC107839366	cytochrome P450 98A2-like	125815529	125818158	Cytochrome P450 98A2 OS=Glycine max OX=3847 GN=CYP98A2 PE=2 SV=1	Secondary metabolites biosynthesis, transport and catabolism
Style length	EMMAX	NC_029984.1	gene-LOC107839367	probable serine/threonine-protein kinase PBL22	125832364	125837963	Proline-rich receptor-like protein kinase PERK13 OS=Arabidopsis thaliana OX=3702 GN=PERK13 PE=1 SV=1	Signal transduction mechanisms
Style length	EMMAX	NC_029984.1	gene-LOC107839368	dnaJ homolog subfamily C member 2	125839527	125843926	Transcription factor MAMYB OS=Arabidopsis thaliana OX=3702 GN=MAMYB PE=1 SV=1	Transcription
Style length	EMMAX	NC_029984.1	gene-LOC107839370	dr1-associated corepressor	125844498	125852456	NA	Transcription
Style length	EMMAX	NC_029984.1	gene-LOC107839371	protein ZINC INDUCED FACILITATOR-LIKE 1	125853754	125863279	Protein ZINC INDUCED FACILITATOR-LIKE 1 OS=Arabidopsis thaliana OX=3702 GN=ZIFL1 PE=2 SV=1	Function unknown
Style length	EMMAX	NC_029984.1	gene-LOC107839372	protein ZINC INDUCED FACILITATOR-LIKE 1	125914133	125921523	Protein ZINC INDUCED FACILITATOR-LIKE 1 OS=Arabidopsis thaliana OX=3702 GN=ZIFL1 PE=2 SV=1	Function unknown
Style length	EMMAX	NC_029984.1	gene-LOC107839373	protein argonaute 4A	125940932	125950280	Protein argonaute 4A OS=Oryza sativa subsp. japonica OX=39947 GN=AGO4A PE=2 SV=1	Translation, ribosomal structure and biogenesis
Style length	EMMAX	NC_029987.1	gene-LOC107847689	GTPase Der	49676761	49700564	GTPase ERA-like, chloroplastic OS=Oryza sativa subsp. japonica OX=39947 GN=Os05g0567300 PE=2 SV=1	Translation, ribosomal structure and biogenesis
Style length	EMMAX	NW_015961188.1	gene-LOC107854612	afadin- and alpha-actinin-binding protein	18159	47529	NA	Function unknown
Anther color	LMM	NC_029977.1	gene-LOC107853126	uncharacterized LOC107853126	13622799	13625403	Protein ECERIFERUM 2 OS=Arabidopsis thaliana OX=3702 GN=CER2 PE=1 SV=1	Function unknown
Anther color	LMM	NC_029977.1	gene-LOC107865261	pentatricopeptide repeat-containing protein At4g16835, mitochondrial	13539065	13541422	Pentatricopeptide repeat-containing protein At4g16835, mitochondrial OS=Arabidopsis thaliana OX=3702 GN=DYW10 PE=2 SV=3	Function unknown
Anther color	LMM	NC_029977.1	gene-LOC107868244	probable polyamine transporter At1g31830	13485992	13488592	Probable polyamine transporter At1g31830 OS=Arabidopsis thaliana OX=3702 GN=At1g31830 PE=2 SV=1	Amino acid transport and metabolism
Anther color	LMM	NC_029977.1	gene-LOC107868255	phospholipase A1-Ibeta2, chloroplastic	13519595	13521494	Phospholipase A1-Ibeta2, chloroplastic OS=Arabidopsis thaliana OX=3702 GN=At4g16820 PE=1 SV=2	Lipid transport and metabolism
Anther color	LMM	NC_029977.1	gene-LOC107868260	RGG repeats nuclear RNA binding protein A	13533486	13538348	RGG repeats nuclear RNA binding protein A (Fragment) OS=Nicotiana tabacum OX=4097 GN=RggA PE=2 SV=1	Function unknown
Anther color	LMM	NC_029977.1	gene-LOC107868275	GTP-binding protein YPTM2	13550380	13553810	GTP-binding protein YPTM2 OS=Zea mays OX=4577 GN=YPTM2 PE=2 SV=1	Intracellular trafficking, secretion, and vesicular transport
Anther color	LMM	NC_029977.1	gene-LOC107868284	monooxygenase 2	13600788	13603653	Monooxygenase 2 OS=Arabidopsis thaliana OX=3702 GN=MO2 PE=2 SV=1	Energy production and conversion
Anther color	LMM	NC_029977.1	gene-LOC107868293	uncharacterized LOC107868293	13597967	13600829	NA	Function unknown
Anther color	LMM	NC_029977.1	gene-LOC107868304	pectinesterase inhibitor 10	13671465	13672414	NA	NA
Anther color	LMM	NC_029977.1	gene-LOC107868310	50S ribosomal protein L19-2, chloroplastic	13683821	13688372	50S ribosomal protein L19-1, chloroplastic OS=Arabidopsis thaliana OX=3702 GN=At4g17560 PE=2 SV=1	Translation, ribosomal structure and biogenesis
Anther color	LMM	NC_029979.1	gene-LOC107863482	transcription elongation factor TFIIS	92986637	92990252	Transcription elongation factor TFIIS OS=Arabidopsis thaliana OX=3702 GN=TFIIS PE=1 SV=1	Transcription
Anther color	LMM	NC_029979.1	gene-LOC107863483	rhodanese-like domain-containing protein 7	93042686	93064186	Rhodanese-like domain-containing protein 7 OS=Arabidopsis thaliana OX=3702 GN=STR7 PE=2 SV=1	Function unknown
Anther color	LMM	NC_029979.1	gene-LOC107865198	uncharacterized LOC107865198	93027098	93027577	NA	Function unknown
Anther color	LMM	NC_029979.1	gene-LOC107865199	uncharacterized LOC107865199	93167045	93177125	NA	Function unknown
Anther color	LMM	NC_029980.1	gene-LOC107868625	uncharacterized LOC107868625	11217780	11218515	NA	NA
Anther color	LMM	NC_029980.1	gene-LOC107868626	cyclin-D5-1-like	11221817	11222691	Cyclin-D5-1 OS=Arabidopsis thaliana OX=3702 GN=CYCD5-1 PE=2 SV=2	Cell cycle control, cell division, chromosome partitioning
Anther color	LMM	NC_029980.1	gene-LOC107869462	cyclin-D5-1-like	11218479	11219169	NA	Cell cycle control, cell division, chromosome partitioning
Anther color	LMM	NC_029980.1	gene-LOC107867231	calcium-transporting ATPase 1	11224248	11231813	Calcium-transporting ATPase 1 OS=Arabidopsis thaliana OX=3702 GN=ACA1 PE=1 SV=3	Inorganic ion transport and metabolism
Anther color	LMM	NC_029980.1	gene-LOC107867232	uncharacterized LOC107867232	11266609	11279361	NA	NA
Anther color	LMM	NC_029980.1	gene-LOC107867233	probable strigolactone esterase DAD2	11309070	11311483	Probable strigolactone esterase DAD2 OS=Petunia hybrida OX=4102 GN=DAD2 PE=1 SV=1	Function unknown
Anther color	LMM	NC_029980.1	gene-LOC107867234	U-box domain-containing protein 4	11331732	11334611	U-box domain-containing protein 15 OS=Arabidopsis thaliana OX=3702 GN=PUB15 PE=2 SV=2	Function unknown
Anther color	LMM	NC_029980.1	gene-LOC107867235	F-box/kelch-repeat protein At5g43190	11376391	11377887	F-box/kelch-repeat protein At5g43190 OS=Arabidopsis thaliana OX=3702 GN=At5g43190 PE=2 SV=1	Function unknown
Anther color	LMM	NC_029982.1	gene-LOC107874695	uncharacterized LOC107874695	13288670	13297026	NA	Function unknown
Anther color	LMM	NC_029982.1	gene-LOC107875832	protein BASIC PENTACYSTEINE2	13098104	13100457	Protein BASIC PENTACYSTEINE2 OS=Arabidopsis thaliana OX=3702 GN=BPC2 PE=1 SV=1	Transcription
Anther color	LMM	NC_029982.1	gene-LOC107875833	zinc finger protein SHOOT GRAVITROPISM 5	13106865	13109783	Protein indeterminate-domain 14 OS=Arabidopsis thaliana OX=3702 GN=IDD14 PE=1 SV=1	Function unknown
Anther color	LMM	NC_029982.1	gene-LOC107875834	CASP-like protein 4D1	13146111	13147775	CASP-like protein 4D2 OS=Arabidopsis lyrata subsp. lyrata OX=81972 GN=ARALYDRAFT_903204 PE=3 SV=1	Function unknown
Anther color	LMM	NC_029982.1	gene-LOC107875835	uncharacterized LOC107875835	13155361	13165337	Dual specificity protein kinase YAK1 homolog OS=Arabidopsis thaliana OX=3702 GN=YAK1 PE=1 SV=1	Signal transduction mechanisms
Anther color	LMM	NC_029982.1	gene-LOC107875836	mitochondrial import inner membrane translocase subunit TIM14-3	13165095	13166524	Mitochondrial import inner membrane translocase subunit TIM14-3 OS=Arabidopsis thaliana OX=3702 GN=TIM14-3 PE=1 SV=1	Posttranslational modification, protein turnover, chaperones
Anther color	LMM	NC_029982.1	gene-LOC107875837	uncharacterized LOC107875837	13173959	13174956	Retrovirus-related Pol polyprotein from transposon RE2 OS=Arabidopsis thaliana OX=3702 GN=RE2 PE=4 SV=1	Posttranslational modification, protein turnover, chaperones
Anther color	LMM	NC_029982.1	gene-LOC107875838	homeobox-leucine zipper protein ROC8	13187301	13191102	Homeobox-leucine zipper protein HDG11 OS=Arabidopsis thaliana OX=3702 GN=HDG11 PE=1 SV=1	Transcription
Anther color	LMM	NC_029982.1	gene-LOC107875839	protein argonaute 1	13219325	13229295	Protein argonaute 1B OS=Oryza sativa subsp. japonica OX=39947 GN=AGO1B PE=2 SV=3	Translation, ribosomal structure and biogenesis
Anther color	LMM	NC_029982.1	gene-LOC107875840	kinase-interacting family protein	13229772	13233247	Kinase-interacting family protein OS=Arabidopsis thaliana OX=3702 GN=At1g48405 PE=2 SV=1	Function unknown
Anther color	LMM	NC_029982.1	gene-LOC107875841	small nuclear ribonucleoprotein E	13235203	13240773	NA	RNA processing and modification
Anther color	LMM	NC_029982.1	gene-LOC107875842	uncharacterized LOC107875842	13242021	13253164	NA	Posttranslational modification, protein turnover, chaperones
Anther color	LMM	NC_029982.1	gene-LOC107873887	long chain base biosynthesis protein 2a	13167558	13176829	Long chain base biosynthesis protein 2a OS=Arabidopsis thaliana OX=3702 GN=LCB2a PE=1 SV=1	Posttranslational modification, protein turnover, chaperones
Anther color	LMM	NC_029982.1	gene-LOC107873890	uncharacterized LOC107873890	13255497	13255961	NA	Replication, recombination and repair
Anther color	LMM	NC_029983.1	gene-LOC107877557	replication factor C subunit 1	5988380	6004404	Replication factor C subunit 1 OS=Arabidopsis thaliana OX=3702 GN=RFC1 PE=2 SV=1	Replication, recombination and repair
Anther color	LMM	NC_029983.1	gene-LOC107877560	uncharacterized protein Cbei_0202	6006584	6016892	NA	Function unknown
Anther color	LMM	NC_029983.1	gene-LOC107877561	uncharacterized LOC107877561	6017837	6021182	NA	Signal transduction mechanisms
Anther color	LMM	NC_029983.1	gene-LOC107878611	ubiquitin-conjugating enzyme E2 35	214158690	214165073	Ubiquitin-conjugating enzyme E2 35 OS=Arabidopsis thaliana OX=3702 GN=UBC35 PE=1 SV=1	Posttranslational modification, protein turnover, chaperones
Anther color	LMM	NC_029983.1	gene-LOC107878612	TPR repeat-containing thioredoxin TTL1	214171075	214175525	TPR repeat-containing thioredoxin TTL1 OS=Arabidopsis thaliana OX=3702 GN=TTL1 PE=1 SV=1	Posttranslational modification, protein turnover, chaperones
Anther color	LMM	NC_029983.1	gene-LOC107878613	probable beta-1,3-galactosyltransferase 13	214228585	214236056	Probable beta-1,3-galactosyltransferase 14 OS=Arabidopsis thaliana OX=3702 GN=B3GALT14 PE=2 SV=1	Carbohydrate transport and metabolism
Anther color	LMM	NC_029983.1	gene-LOC107878614	increased DNA methylation 1	214237531	214250333	Increased DNA methylation 1 OS=Arabidopsis thaliana OX=3702 GN=IDM1 PE=1 SV=1	Function unknown
Anther color	LMM	NC_029983.1	gene-LOC107878617	protein DJ-1 homolog A	214286487	214294272	Protein DJ-1 homolog B OS=Arabidopsis thaliana OX=3702 GN=DJ1B PE=1 SV=1	Defense mechanisms
Anther color	LMM	NC_029983.1	gene-LOC107878618	ABC transporter G family member 10-like	214305279	214307451	ABC transporter G family member 10 OS=Arabidopsis thaliana OX=3702 GN=ABCG10 PE=3 SV=1	Secondary metabolites biosynthesis, transport and catabolism
Anther color	LMM	NC_029983.1	gene-LOC107878619	cold-responsive protein kinase 1	214298990	214305771	Cold-responsive protein kinase 1 OS=Arabidopsis thaliana OX=3702 GN=CRPK1 PE=1 SV=1	Signal transduction mechanisms
Anther color	LMM	NC_029983.1	gene-LOC107876898	UBP1-associated protein 2C-like	214353279	214353761	UBP1-associated protein 2C OS=Arabidopsis thaliana OX=3702 GN=UBA2C PE=2 SV=1	RNA processing and modification
Anther color	LMM	NC_029985.1	gene-LOC107842320	phospholipase A1-IIdelta	30796881	30799271	Phospholipase A1-IIdelta OS=Arabidopsis thaliana OX=3702 GN=At2g42690 PE=1 SV=1	Lipid transport and metabolism
Anther color	LMM	NC_029985.1	gene-LOC107842321	F-box/LRR-repeat MAX2 homolog A	30799491	30804103	F-box/LRR-repeat MAX2 homolog A OS=Petunia hybrida OX=4102 GN=MAX2A PE=1 SV=1	Function unknown
Anther color	LMM	NC_029985.1	gene-LOC107842432	sodium/calcium exchanger NCL	65022822	65035799	Sodium/calcium exchanger NCL OS=Arabidopsis thaliana OX=3702 GN=NCL PE=2 SV=1	Function unknown
Anther color	LMM	NC_029985.1	gene-LOC107842433	homogentisate 1,2-dioxygenase	65105564	65111246	Homogentisate 1,2-dioxygenase OS=Arabidopsis thaliana OX=3702 GN=HGO PE=2 SV=2	Amino acid transport and metabolism
Anther color	LMM	NC_029985.1	gene-LOC107842434	thioredoxin 1	65171571	65174574	Thioredoxin M4, chloroplastic OS=Arabidopsis thaliana OX=3702 GN=At3g15360 PE=2 SV=2	Posttranslational modification, protein turnover, chaperones
Anther color	LMM	NC_029985.1	gene-LOC107841310	uncharacterized LOC107841310	65012576	65013156	NA	Function unknown
Anther color	LMM	NC_029985.1	gene-LOC107841311	uncharacterized LOC107841311	65062892	65063974	NA	NA
Anther color	LMM	NC_029985.1	gene-LOC107842802	uncharacterized LOC107842802	187177617	187180412	NA	Function unknown
Anther color	LMM	NC_029985.1	gene-LOC107842808	L-type lectin-domain containing receptor kinase IV.1	188929260	188931816	L-type lectin-domain containing receptor kinase IV.1 OS=Arabidopsis thaliana OX=3702 GN=LECRK41 PE=2 SV=1	Signal transduction mechanisms
Anther color	LMM	NC_029985.1	gene-LOC107841549	uncharacterized mitochondrial protein AtMg00810-like	189297612	189298235	Retrovirus-related Pol polyprotein from transposon RE2 OS=Arabidopsis thaliana OX=3702 GN=RE2 PE=4 SV=1	Secondary metabolites biosynthesis, transport and catabolism
Anther color	LMM	NC_029986.1	gene-LOC107843346	ubiquitin	158010082	158026291	Auxin response factor 18 OS=Oryza sativa subsp. japonica OX=39947 GN=ARF18 PE=2 SV=1	Transcription
Anther color	LMM	NC_029986.1	gene-LOC107843347	CASP-like protein 5A1	158031174	158041335	CASP-like protein 5A1 OS=Ginkgo biloba OX=3311 GN=gba_locus_10451 PE=3 SV=1	Function unknown
Anther color	LMM	NC_029986.1	gene-LOC107845127	putative HVA22-like protein g	197710570	197713865	HVA22-like protein i OS=Arabidopsis thaliana OX=3702 GN=HVA22I PE=2 SV=2	Defense mechanisms
Anther color	LMM	NC_029986.1	gene-LOC107845128	transcription repressor OFP6-like	197738344	197739351	Transcription repressor OFP6 OS=Arabidopsis thaliana OX=3702 GN=OFP6 PE=1 SV=1	Function unknown
Anther color	LMM	NC_029986.1	gene-LOC107845130	uncharacterized LOC107845130	197840177	197843400	NA	Replication, recombination and repair
Anther color	LMM	NC_029986.1	gene-LOC107844648	transcription repressor OFP6-like	197743774	197744211	Transcription repressor OFP6 OS=Arabidopsis thaliana OX=3702 GN=OFP6 PE=1 SV=1	Function unknown
Anther color	LMM	NC_029986.1	gene-LOC107844649	uncharacterized mitochondrial protein AtMg00810-like	197753844	197754185	Retrovirus-related Pol polyprotein from transposon RE1 OS=Arabidopsis thaliana OX=3702 GN=RE1 PE=2 SV=1	Replication, recombination and repair
Anther color	LMM	NC_029986.1	gene-LOC107844650	transcription repressor OFP13-like	197758816	197764853	NA	Function unknown
Anther color	LMM	NC_029986.1	gene-LOC107844651	uncharacterized mitochondrial protein AtMg00810-like	197842661	197843110	Retrovirus-related Pol polyprotein from transposon RE2 OS=Arabidopsis thaliana OX=3702 GN=RE2 PE=4 SV=1	Replication, recombination and repair
Anther color	LMM	NC_029987.1	gene-LOC107848522	uncharacterized LOC107848522	195672742	195696090	NA	NA
Anther color	LMM	NC_029988.1	gene-LOC107848932	putative cyclin-dependent serine/threonine-protein kinase DDB_G0272797/DDB_G0274007	24285698	24287004	NA	NA
Anther color	LMM	NC_029988.1	gene-LOC107850998	protein At-4/1	24292466	24301502	Protein At-4/1 OS=Arabidopsis thaliana OX=3702 GN=At4g26020 PE=1 SV=1	NA
Anther color	LMM	NC_029988.1	gene-LOC107849320	uncharacterized LOC107849320	190301984	190305058	NA	NA
Anther color	LMM	NW_015960838.1	gene-LOC107853380	probable LRR receptor-like serine/threonine-protein kinase At3g47570	73	4983	Receptor kinase-like protein Xa21 OS=Oryza sativa subsp. indica OX=39946 GN=XA21 PE=1 SV=1	Signal transduction mechanisms
Anther color	LMM	NW_015960838.1	gene-LOC107853381	protein MAIN-LIKE 2-like	8997	9428	Serine/threonine-protein phosphatase 7 long form homolog OS=Arabidopsis thaliana OX=3702 GN=MAIL3 PE=2 SV=1	Function unknown
Anther color	LMM	NW_015960838.1	gene-LOC107853382	uncharacterized LOC107853382	32050	32772	NA	Function unknown
Anther color	LMM	NW_015960838.1	gene-LOC107853383	uncharacterized LOC107853383	70788	94491	NA	Intracellular trafficking, secretion, and vesicular transport
Anther color	LMM	NW_015960838.1	gene-LOC107853384	fructose-bisphosphate aldolase 6, cytosolic	21374	24393	Fructose-bisphosphate aldolase 6, cytosolic OS=Arabidopsis thaliana OX=3702 GN=FBA6 PE=1 SV=1	Carbohydrate transport and metabolism
Anther color	LMM	NW_015960838.1	gene-LOC107853385	serine/threonine-protein kinase KIPK1	64128	69511	Serine/threonine-protein kinase KIPK2 OS=Arabidopsis thaliana OX=3702 GN=KIPK2 PE=1 SV=1	Signal transduction mechanisms
Anther color	LMM	NW_015960838.1	gene-LOC107853386	ankyrin repeat domain-containing protein EMB506, chloroplastic	41770	46416	Ankyrin repeat domain-containing protein EMB506, chloroplastic OS=Arabidopsis thaliana OX=3702 GN=EMB506 PE=1 SV=1	Function unknown
Anther color	LMM	NW_015960838.1	gene-LOC107853387	protein BUD31 homolog 2	46547	51512	Protein BUD31 homolog 2 OS=Oryza sativa subsp. japonica OX=39947 GN=Os05g0446300 PE=2 SV=1	Transcription
Anther color	LMM	NW_015961196.1	gene-LOC107854629	uncharacterized LOC107854629	170944	172816	NA	Replication, recombination and repair
Anther color	LMM	NW_015961196.1	gene-LOC107854630	uncharacterized mitochondrial protein AtMg00810-like	186177	187015	Uncharacterized mitochondrial protein AtMg00810 OS=Arabidopsis thaliana OX=3702 GN=AtMg00810 PE=4 SV=1	Secondary metabolites biosynthesis, transport and catabolism
Anther color	LMM	NW_015961290.1	gene-LOC107854911	T-complex protein 1 subunit theta	1253947	1263735	T-complex protein 1 subunit theta OS=Arabidopsis thaliana OX=3702 GN=CCT8 PE=1 SV=1	Posttranslational modification, protein turnover, chaperones
Anther color	LMM	NW_015961290.1	gene-LOC107854913	pheophytinase, chloroplastic	1242219	1246699	Pheophytinase, chloroplastic OS=Arabidopsis thaliana OX=3702 GN=PPH PE=1 SV=1	Function unknown
Anther color	LMM	NW_015961290.1	gene-LOC107854920	uncharacterized LOC107854920	1218366	1223567	NA	Replication, recombination and repair
Anther color	LMM	NW_015961290.1	gene-LOC107854923	putative disease resistance RPP13-like protein 1	1311990	1322991	NA	Signal transduction mechanisms
Anther color	LMM	NW_015961290.1	gene-LOC107854902	putative disease resistance protein RGA4	1310544	1311259	Putative disease resistance protein RGA4 OS=Solanum bulbocastanum OX=147425 GN=RGA4 PE=2 SV=1	Signal transduction mechanisms
Anther color	LMM	NW_015961339.1	gene-LOC107855096	transcription factor MYB111	302054	307195	Transcription factor MYB111 OS=Arabidopsis thaliana OX=3702 GN=MYB111 PE=1 SV=1	Transcription
Anther color	LMM	NW_015961339.1	gene-LOC107855084	uncharacterized LOC107855084	251103	251558	NA	NA
Anther color	LMM	NW_015961339.1	gene-LOC107855118	importin subunit alpha	264118	270479	Importin subunit alpha OS=Solanum lycopersicum OX=4081 PE=2 SV=2	Intracellular trafficking, secretion, and vesicular transport
Anther color	LMM	NW_015961339.1	gene-LOC107855119	kinesin-like protein KIN-14I	229457	238038	Kinesin-like protein KIN-14I OS=Arabidopsis thaliana OX=3702 GN=KIN14I PE=2 SV=1	Cytoskeleton
Anther color	LMM	NW_015961339.1	gene-LOC107855124	dnaJ protein ERDJ3B	273397	279970	DnaJ protein ERDJ3B OS=Oryza sativa subsp. japonica OX=39947 GN=ERDJ3B PE=1 SV=1	Posttranslational modification, protein turnover, chaperones
Anther color	LMM	NW_015961339.1	gene-LOC107855128	BRCT domain-containing protein At4g02110	327116	338525	BRCT domain-containing protein At4g02110 OS=Arabidopsis thaliana OX=3702 GN=At4g02110 PE=4 SV=3	Replication, recombination and repair
Anther color	LMM	NW_015961339.1	gene-LOC107855130	uncharacterized protein At2g39910	315224	323225	Uncharacterized protein At2g39910 OS=Arabidopsis thaliana OX=3702 GN=At2g39910 PE=2 SV=2	NA
Anther color	LMM	NW_015961339.1	gene-LOC107855131	probable polygalacturonase	222731	227721	Probable polygalacturonase OS=Vitis vinifera OX=29760 GN=GSVIVT00026920001 PE=1 SV=1	Carbohydrate transport and metabolism
Anther color	LMM	NW_015961339.1	gene-LOC107855132	fumarate hydratase 1, mitochondrial	202840	213705	Fumarate hydratase 1, mitochondrial OS=Arabidopsis thaliana OX=3702 GN=FUM1 PE=1 SV=2	Energy production and conversion
pendage at blossom end	EMMAX	NC_029979.1	gene-LOC107863329	uncharacterized LOC107863329	63434302	63436062	NA	Function unknown
pendage at blossom end	EMMAX	NC_029979.1	gene-LOC107865114	RNA-directed DNA polymerase homolog	63511218	63512226	RNA-directed DNA polymerase homolog OS=Oenothera berteroana OX=3950 PE=4 SV=1	Replication, recombination and repair
pendage at blossom end	EMMAX	NC_029984.1	gene-LOC107879179	cysteine-rich repeat secretory protein 38-like	102797390	102802766	Cysteine-rich repeat secretory protein 38 OS=Arabidopsis thaliana OX=3702 GN=CRRSP38 PE=2 SV=1	Function unknown
pendage at blossom end	EMMAX	NC_029984.1	gene-LOC107879180	uncharacterized LOC107879180	102814576	102827120	NA	Function unknown
pendage at blossom end	EMMAX	NC_029984.1	gene-LOC107879700	cysteine-rich repeat secretory protein 38	102853421	102854363	Cysteine-rich repeat secretory protein 38 OS=Arabidopsis thaliana OX=3702 GN=CRRSP38 PE=2 SV=1	Function unknown
pendage at blossom end	EMMAX	NC_029984.1	gene-LOC107879701	uncharacterized LOC107879701	102915596	102926444	NA	Function unknown
pendage at blossom end	EMMAX	NC_029984.1	gene-LOC107879702	E3 ubiquitin ligase BIG BROTHER-related-like	102931697	102932896	Probable E3 ubiquitin-protein ligase RHG1A OS=Arabidopsis thaliana OX=3702 GN=RHG1A PE=2 SV=1	Posttranslational modification, protein turnover, chaperones
pendage at blossom end	EMMAX	NC_029987.1	gene-LOC107848014	alpha-xylosidase 1	14727101	14766023	Alpha-xylosidase 1 OS=Arabidopsis thaliana OX=3702 GN=XYL1 PE=1 SV=1	Carbohydrate transport and metabolism
