# Supplementary material for: Genome-wide association study and candidate gene identification for agronomic traits in 182 upward-growing fruits of C. frutescens and C. annuum
Source: Sci Rep. 2024 Jun 26;14:14691. doi: 10.1038/s41598-024-65332-6 (PMC11208541; doi:10.1038/s41598-024-65332-6)
Supplement: Supplementary file 6 — Supplementary Information 6. [file 41598_2024_65332_MOESM6_ESM.xlsx]

## Sheet: Sheet1
Supplementary table 9 The species of 182 pepper germplasms were collected in this study.
Code	Accession No.	scientific name	origin
1	CH25-8	C. annuum	Hainan
2	CH25-6	C. annuum	Hainan
3	CH17-54	C. annuum	Hainan
4	CH25-10	C. annuum	Hainan
5	CH38	C. annuum	Hainan
6	CH2-14	C. annuum	Hainan
7	CH25-4	C. annuum	Hainan
8	CH25-1	C. annuum	Hainan
9	CH25-7	C. annuum	Hainan
10	CH25-2	C. annuum	Hainan
11	CH2	C. annuum	Hainan
12	CH17-2	C. annuum	Hainan
13	CH2-15	C. annuum	Hainan
14	CH28-6	C. annuum	Hainan
15	CH30	C. annuum	Hainan
16	CH2-11	C. annuum	Hainan
17	CH28-10	C. annuum	Hainan
18	CH28-3	C. annuum	Hainan
19	CH2-13	C. annuum	Hainan
20	CH39	C. annuum	Hainan
21	CH2-17	C. annuum	Hainan
22	CH2-1	C. annuum	Hainan
23	CH16-28	C. annuum	Hainan
24	CH17-17	C. annuum	Hainan
25	CH15-3	C. annuum	Thailand
26	CH1	C. annuum	Hainan
27	CH17-32	C. annuum	Hainan
28	CH17-10	C. annuum	Hainan
29	CH15-22	C. annuum	Thailand
30	CH6	C. annuum	Guangzhou
31	CH15-24	C. annuum	Thailand
32	CH2-9	C. annuum	Hainan
33	CH16-21	C. annuum	Hainan
34	CH17-24	C. annuum	Hainan
35	CH17-66	C. annuum	Hainan
36	CH15-21	C. annuum	Thailand
37	CH15-4	C. annuum	Thailand
38	CH15-1	C. annuum	Thailand
39	CH16-76	C. annuum	Hainan
40	CH17-52	C. annuum	Hainan
41	CH15-12	C. annuum	Thailand
42	CH16-41	C. annuum	Hainan
43	CH17-5	C. annuum	Hainan
44	CH2-7	C. annuum	Hainan
45	CH16-2	C. annuum	Hainan
46	CH16-32	C. annuum	Hainan
47	CH16-20	C. annuum	Hainan
48	CH16-29	C. annuum	Hainan
49	CH15-35	C. annuum	Thailand
50	CH10	C. annuum	Guangzhou
51	CH16-33	C. annuum	Hainan
52	CH35	C. annuum	Hainan
53	CH15-7	C. annuum	Thailand
54	CH25-3	C. annuum	Hainan
55	CH15-11	C. annuum	Hainan
56	CH15-5	C. annuum	Thailand
57	CH33	C. annuum	Baisha,Hainan
58	CH36	C. annuum	Haikou,Hainan
59	CH34	C. annuum	Hainan
60	CH26	C. annuum	Dongfang,Hainan
61	CH11	C. annuum	Haikou,Hainan
62	CH7	C. annuum	Hainan
63	CH29	C. annuum	Haikou,Hainan
64	CH20	C. annuum	Guangzhou
65	CH32	C. annuum	Danzhou,Hainan
66	CH4	C. annuum	Hainan
67	CH5	C. annuum	Hainan
68	CH19	C. annuum	Guangzhou
69	CH18	C. annuum	Fujian
70	CH31	C. annuum	Danzhou,Hainan
71	CH3	C. annuum	Hainan
72	CH12	C. annuum	Guangzhou
73	CH21	C. annuum	Guangzhou
74	CH28	C. annuum	Dongfang,Hainan
75	CH23	C. annuum	Hainan
76	LP7	C.frutescens	Lingao,Hainna
77	LN7	C.frutescens	Lingao,Hainna
78	DL10	C.frutescens	Lingao,Hainna
79	DL13	C.frutescens	Lingao,Hainna
80	BD4	C.frutescens	Dingan,Hainan
81	YB-3	C.frutescens	Chengmai,Hainan
82	YB-4	C.frutescens	Chengmai,Hainan
83	NH-2	C.frutescens	Danzhou,Hainan
84	ZY5-9	C.frutescens	Qionghai,Hainan
85	YB-6-③	C.frutescens	Chengmai,Hainan
86	ZY5-16	C.frutescens	Qionghai,Hainan
87	BS-20	C.frutescens	Baisha,Hainan
88	BS-7	C.frutescens	Baisha,Hainan
89	BS-13	C.frutescens	Baisha,Hainan
90	MM108	C.frutescens	Haikou,Hainan
91	MM103	C.frutescens	Haikou,Hainan
92	BS-6	C.frutescens	Baisha,Hainan
93	MM125	C.frutescens	Haikou,Hainan
94	MM107	C.frutescens	Haikou,Hainan
95	BS-8	C.frutescens	Baisha,Hainan
96	NL-1	C.frutescens	Chengmai,Hainan
97	BT-1-③	C.frutescens	Chengmai,Hainan
98	MM106	C.frutescens	Haikou,Hainan
99	BS-3	C.frutescens	Baisha,Hainan
100	MM122	C.frutescens	Haikou,Hainan
101	MM110	C.frutescens	Haikou,Hainan
102	BS-4	C.frutescens	Baisha,Hainan
103	MM115	C.frutescens	Haikou,Hainan
104	BS-17	C.frutescens	Baisha,Hainan
105	BS-18	C.frutescens	Baisha,Hainan
106	NL-1-④	C.frutescens	Chengmai,Hainan
107	BS-19	C.frutescens	Baisha,Hainan
108	BS-15	C.frutescens	Baisha,Hainan
109	BS	C.frutescens	Baisha,Hainan
110	BS-1	C.frutescens	Baisha,Hainan
111	BS-14	C.frutescens	Baisha,Hainan
112	ZY5-8	C.frutescens	Qionghai,Hainan
113	LP8	C.frutescens	Lingao,Hainna
114	BS-11	C.frutescens	Baisha,Hainan
115	SM2	C.frutescens	Qionghai,Hainan
116	YB-6-①	C.frutescens	Chengmai,Hainan
117	ZY5-15	C.frutescens	Qionghai,Hainan
118	ZY5	C.frutescens	Qionghai,Hainan
119	YB-2	C.frutescens	Chengmai,Hainan
120	NH-3	C.frutescens	Danzhou,Hainan
121	HZ-1-④	C.frutescens	Chengmai,Hainan
122	YB-7-③	C.frutescens	Chengmai,Hainan
123	YB-7-④	C.frutescens	Chengmai,Hainan
124	LN18	C.frutescens	Lingao,Hainna
125	XS7-6	C.frutescens	Wenchang,Hainan
126	FX1	C.frutescens	Haikou,Hainan
127	BS-10	C.frutescens	Baisha,Hainan
128	BS-5	C.frutescens	Baisha,Hainan
129	BS-16	C.frutescens	Baisha,Hainan
130	BT-1-①	C.frutescens	Lingao,Hainna
131	BT-1-②	C.frutescens	Lingao,Hainna
132	BD3	C.frutescens	Dingan,Hainan
133	FM-3	C.frutescens	Tunchang,Hainan
134	BD2	C.frutescens	Dingan,Hainan
135	FM-1	C.frutescens	Tunchang,Hainan
136	CT2	C.frutescens	Lingao,Hainna
137	FM-2	C.frutescens	Tunchang,Hainan
138	XS7-2	C.frutescens	Wenchang,Hainan
139	BS-9	C.frutescens	Baisha,Hainan
140	XS7-4	C.frutescens	Wenchang,Hainan
141	XS7-9	C.frutescens	Wenchang,Hainan
142	BD1	C.frutescens	Dingan,Hainan
143	SM1	C.frutescens	Qionghai,Hainan
144	BS-12	C.frutescens	Baisha,Hainan
145	YB-1	C.frutescens	Chengmai,Hainan
146	BD5	C.frutescens	Dingan,Hainan
147	WL-1-④	C.frutescens	Wenchang,Hainan
148	XS7-7	C.frutescens	Wenchang,Hainan
149	LN5	C.frutescens	Lingao,Hainna
150	YB-5	C.frutescens	Chengmai,Hainan
151	SN1	C.frutescens	Sanya,Hainan
152	LN8	C.frutescens	Lingao,Hainna
153	LN19	C.frutescens	Lingao,Hainna
154	LN20	C.frutescens	Lingao,Hainna
155	LN12	C.frutescens	Lingao,Hainna
156	YB-7	C.frutescens	Chengmai,Hainan
157	YB-6-④	C.frutescens	Chengmai,Hainan
158	LP1	C.frutescens	Lingao,Hainna
159	YB-6	C.frutescens	Chengmai,Hainan
160	HX2	C.frutescens	Lingao,Hainna
161	LN10	C.frutescens	Lingao,Hainna
162	BT-1	C.frutescens	Chengmai,Hainan
163	HX3	C.frutescens	Lingao,Hainna
164	PZ4	C.frutescens	Lingao,Hainna
165	XS7-5	C.frutescens	Wenchang,Hainan
166	PZ2-3	C.frutescens	Lingao,Hainna
167	PZ2-1	C.frutescens	Lingao,Hainna
168	PZ2-4	C.frutescens	Lingao,Hainna
169	BH5	C.frutescens	Lingao,Hainna
170	PZ2-2	C.frutescens	Lingao,Hainna
171	DL7	C.frutescens	Lingao,Hainna
172	PZ-2	C.frutescens	Lingao,Hainna
173	PZ3	C.frutescens	Lingao,Hainna
174	DL3	C.frutescens	Lingao,Hainna
175	DL6	C.frutescens	Lingao,Hainna
176	DL11	C.frutescens	Lingao,Hainna
177	DL4	C.frutescens	Lingao,Hainna
178	JL-3	C.frutescens	Lingao,Hainna
179	DL2	C.frutescens	Lingao,Hainna
180	JL-2	C.frutescens	Lingao,Hainna
181	DL16	C.frutescens	Lingao,Hainna
182	DL8	C.frutescens	Lingao,Hainna
Note: Criteria for assigning values to the 12 quality traits in Supplementary Table 2.
